# Supplementary material for: Reassociation kinetics-based approach for partial genome sequencing of the cattle tick, Rhipicephalus (Boophilus) microplus
Source: BMC Genomics. 2010 Jun 11;11:374. doi: 10.1186/1471-2164-11-374 (PMC2893602; doi:10.1186/1471-2164-11-374)
Supplement: Additional file 1 — Complete Genscan Analysis of 5 BACs. Genscan was used to identify open reading frame matches within each BAC to entries in Genbank. An Excel file with hit descriptions, e-values, reading frames, and start-stop locations noted. [file 1471-2164-11-374-S1.XLS]

## Sheet: CDS_protein_search
Figure 1 Correspondence	Query	Considered Full Length	Qlength	Frame	Hit	Hlength	Hdescription	evalue	PID % Identity	Qcoverage	Hcoverage	Qstart	Qend	Hstart	Hend
Fig 1a
a	BM-66-M7_GENSCAN_predicted_CDS_1_3693_bp	Yes	3693	1	XP_002020475	1409	GL14012 [Drosophila persimilis] gb|EDW39287.1| GL14012 [Drosophila persimilis]	0	34.5802	97.7254	85.3797	55	3597	149	1319
	BM-66-M7_GENSCAN_predicted_CDS_2_417_bp		417	-1	NP_895156	299	hypothetical protein PMT1329 [Prochlorococcus marinus str. MIT 9313] emb|CAE21504.1| conserved hypothetical protein [Prochlorococcus marinus str. MIT 9313]	6.3	29.7872	67.6259	31.4381	100	372	125	215
b	BM-66-M7_GENSCAN_predicted_CDS_3_417_bp		417	1	XP_968875	1337	PREDICTED: similar to GA20668-PA [Tribolium castaneum]	2e-24	49.1379	83.4532	8.67614	13	360	74	189
	BM-66-M7_GENSCAN_predicted_CDS_3_417_bp		417	1	XP_968875	1337	PREDICTED: similar to GA20668-PA [Tribolium castaneum]	2e-24	34.7826	66.1871	6.88108	121	393	308	393
	BM-66-M7_GENSCAN_predicted_CDS_3_417_bp		417	1	XP_968875	1337	PREDICTED: similar to GA20668-PA [Tribolium castaneum]	2e-24	38.5965	41.0072	4.26328	121	291	742	797
	BM-66-M7_GENSCAN_predicted_CDS_3_417_bp		417	1	XP_968875	1337	PREDICTED: similar to GA20668-PA [Tribolium castaneum]	2e-24	31.6456	56.8345	5.90875	130	366	456	528
	BM-66-M7_GENSCAN_predicted_CDS_3_417_bp		417	1	XP_968875	1337	PREDICTED: similar to GA20668-PA [Tribolium castaneum]	2e-24	30.6818	63.3094	6.5819	121	384	886	969
	BM-66-M7_GENSCAN_predicted_CDS_3_417_bp		417	1	XP_968875	1337	PREDICTED: similar to GA20668-PA [Tribolium castaneum]	2e-24	28.8889	64.7482	6.73149	100	369	639	722
	BM-66-M7_GENSCAN_predicted_CDS_3_417_bp		417	1	XP_968875	1337	PREDICTED: similar to GA20668-PA [Tribolium castaneum]	2e-24	29.2929	71.223	7.40464	67	351	382	475
	BM-66-M7_GENSCAN_predicted_CDS_4_720_bp		720	1	ECV06359	1028	hypothetical protein GOS_2966165 [marine metagenome]	1	32.7103	44.5833	10.4086	192	506	55	153
	BM-66-M7_GENSCAN_predicted_CDS_5_375_bp		375	NoHit	NoHit	NoHit	NoHit	NoHit	NoHit	NoHit	NoHit	NoHit	NoHit	NoHit	NoHit
	BM-66-M7_GENSCAN_predicted_CDS_6_255_bp		255	NoHit	NoHit	NoHit	NoHit	NoHit	NoHit	NoHit	NoHit	NoHit	NoHit	NoHit	NoHit
	BM-66-M7_GENSCAN_predicted_CDS_7_966_bp		966	1	EEC00316	1041	tankyrase, putative [Ixodes scapularis]	1	28.5714	45.6522	14.121	4	438	675	796
	BM-66-M7_GENSCAN_predicted_CDS_8_270_bp		270	NoHit	NoHit	NoHit	NoHit	NoHit	NoHit	NoHit	NoHit	NoHit	NoHit	NoHit	NoHit
	BM-66-M7_GENSCAN_predicted_CDS_9_552_bp		552	1	YP_353586	475	hypothetical protein RSP_0513 [Rhodobacter sphaeroides 2.4.1] gb|ABA79685.1| hypothetical protein RSP_0513 [Rhodobacter sphaeroides 2.4.1]	1.2	26.4957	63.587	24.6316	211	543	127	234
	BM-66-M7_GENSCAN_predicted_CDS_10_2169_bp		2169	1	BAC22720	387	unnamed protein product [Wolbachia endosymbiont of Callosobruchus chinensis]	0.025	26.5625	17.704	33.0749	820	1119	147	267
	BM-66-M7_GENSCAN_predicted_CDS_11_312_bp		312	NoHit	NoHit	NoHit	NoHit	NoHit	NoHit	NoHit	NoHit	NoHit	NoHit	NoHit	NoHit
c	BM-66-M7_GENSCAN_predicted_CDS_12_1620_bp		1620	1	AAX22124	611	DEAD-box RNA-dependent helicase p68 [Carassius auratus]	2e-86	41.5816	72.5926	64.1571	376	1551	93	478
	BM-66-M7_GENSCAN_predicted_CDS_12_1620_bp		1620	1	AAX22124	611	DEAD-box RNA-dependent helicase p68 [Carassius auratus]	2e-86	38.3333	11.1111	9.81997	236	415	47	105
	BM-66-M7_GENSCAN_predicted_CDS_13_609_bp		609	1	CAA16676	208	predicted protein [Arabidopsis thaliana]	3.4	40.4255	23.1527	22.5962	160	300	53	99
	BM-66-M7_GENSCAN_predicted_CDS_14_669_bp		669	1	XP_002004341	302	GI19878 [Drosophila mojavensis] gb|EDW08276.1| GI19878 [Drosophila mojavensis]	1.4	29.8246	25.5605	18.8742	475	645	64	120
	BM-66-M7_GENSCAN_predicted_CDS_15_678_bp		678	1	EEC03423	460	ATP-dependent RNA helicase, putative [Ixodes scapularis]	4e-21	38.8158	67.2566	33.0435	220	675	290	437
d	BM-66-M7_GENSCAN_predicted_CDS_16_1119_bp		1119	-1	AAD54000	518	cytochrome P450 [Boophilus microplus]	1e-22	91.2281	15.2815	11.0039	919	1089	437	493
e	BM-66-M7_GENSCAN_predicted_CDS_17_1830_bp		1830	1	AAD54000	518	cytochrome P450 [Boophilus microplus]	3e-92	79.9087	35.9016	42.278	808	1464	176	393
	BM-66-M7_GENSCAN_predicted_CDS_17_1830_bp		1830	1	AAD54000	518	cytochrome P450 [Boophilus microplus]	3e-92	55.814	7.04918	8.30116	19	147	94	131
	BM-66-M7_GENSCAN_predicted_CDS_18_507_bp		507	1	XP_001346399	1143	PREDICTED: similar to pol polyprotein [Danio rerio]	9e-18	35.7664	81.0651	11.986	94	504	133	269
	BM-66-M7_GENSCAN_predicted_CDS_19_927_bp		927	1	XP_001599695	1702	PREDICTED: similar to protease, reverse transcriptase, ribonuclease H, integrase [Nasonia vitripennis]	9e-28	28.7634	120.388	21.8566	7	912	998	1361
	BM-66-M7_GENSCAN_predicted_CDS_20_1938_bp		1938	1	EEC06707	314	hypothetical protein IscW_ISCW017719 [Ixodes scapularis]	4e-11	29.6053	23.5294	48.4076	76	513	16	166
Fig 1b
a	BM-77-G20_GENSCAN_predicted_CDS_1_4947_bp	Yes	4947	1	XP_001201648	1048	PREDICTED: similar to gag-pol polyprotein [Strongylocentrotus purpuratus] ref|XP_001179724.1| PREDICTED: similar to gag-pol polyprotein [Strongylocentrotus purpuratus]	0	53.4447	58.0958	91.4122	2134	4893	23	974
	BM-77-G20_GENSCAN_predicted_CDS_2_444_bp		444	1	YP_721297	391	ATPase-like protein [Trichodesmium erythraeum IMS101] gb|ABG50824.1| ATPase-like protein [Trichodesmium erythraeum IMS101]	0.58	40	27.027	10.2302	190	309	54	93
b	BM-77-G20_GENSCAN_predicted_CDS_3_3099_bp	Yes	3099	1	AAD54000	518	cytochrome P450 [Boophilus microplus]	1e-110	84.7656	24.7822	49.4208	1234	1998	133	359
	BM-77-G20_GENSCAN_predicted_CDS_3_3099_bp	"	3099	1	AAD54000	518	cytochrome P450 [Boophilus microplus]	1e-110	76.8293	15.8761	31.6602	2605	3096	387	518
	BM-77-G20_GENSCAN_predicted_CDS_3_3099_bp	"	3099	1	AAD54000	518	cytochrome P450 [Boophilus microplus]	1e-110	58.5366	11.9071	23.7452	751	972	26	148
	BM-77-G20_GENSCAN_predicted_CDS_3_3099_bp	"	3099	1	AAD54000	518	cytochrome P450 [Boophilus microplus]	1e-110	75	3.87222	7.72201	2332	2451	351	390
	BM-77-G20_GENSCAN_predicted_CDS_4_642_bp		642	-1	EAW87350	197	hCG1992395, isoform CRA_a [Homo sapiens]	3.8	25.3247	71.9626	78.1726	133	570	57	197
	BM-77-G20_GENSCAN_predicted_CDS_5_951_bp		951	1	EDJ51968	768	hypothetical protein GOS_1681098 [marine metagenome]	4.8	27.7778	34.0694	14.0625	408	698	66	160
c	BM-77-G20_GENSCAN_predicted_CDS_6_4644_bp		4644	1	tpg|DAA04499.1|	1382	TPA_exp: pol polyprotein [Schistosoma mansoni]	1e-146	35.4978	59.6899	66.8596	2050	4641	434	1342
	BM-77-G20_GENSCAN_predicted_CDS_6_4644_bp		4644	1	tpg|DAA04499.1|	1382	TPA_exp: pol polyprotein [Schistosoma mansoni]	1e-146	33.3333	6.58915	7.38061	1327	1629	299	400
d	BM-77-G20_GENSCAN_predicted_CDS_7_927_bp		927	1	XP_001599695	1702	PREDICTED: similar to protease, reverse transcriptase, ribonuclease H, integrase [Nasonia vitripennis]	9e-28	28.7634	120.388	21.8566	7	912	998	1361
e	BM-77-G20_GENSCAN_predicted_CDS_8_507_bp		507	1	XP_001346399	1143	PREDICTED: similar to pol polyprotein [Danio rerio]	9e-18	35.7664	81.0651	11.986	94	504	133	269
f	BM-77-G20_GENSCAN_predicted_CDS_9_1452_bp		1452	1	AAD54000	518	cytochrome P450 [Boophilus microplus]	3e-92	80.3738	44.2149	41.3127	808	1449	176	389
	BM-77-G20_GENSCAN_predicted_CDS_9_1452_bp		1452	1	AAD54000	518	cytochrome P450 [Boophilus microplus]	3e-92	55.814	8.8843	8.30116	19	147	94	131
Fig 1c
a	BM-129-CzEst9-N14_GENSCAN_predicted_CDS_1_1899_bp	Yes	1899	1	XP_002230510	333	hypothetical protein BRAFLDRAFT_93184 [Branchiostoma floridae] gb|EEA49952.1| hypothetical protein BRAFLDRAFT_93184 [Branchiostoma floridae]	1e-51	33.9623	50.237	95.4955	934	1842	8	325
b	BM-129-CzEst9-N14_GENSCAN_predicted_CDS_2_3129_bp		3129	1	XP_001813277	1492	PREDICTED: similar to polyprotein [Tribolium castaneum]	1e-100	38.4615	51.1026	35.7239	265	1848	953	1475
	BM-129-CzEst9-N14_GENSCAN_predicted_CDS_3_435_bp		435	1	YP_001029563	235	hypothetical protein Mlab_0119 [Methanocorpusculum labreanum Z] gb|ABN06296.1| hypothetical protein Mlab_0119 [Methanocorpusculum labreanum Z]	2.9	35	41.3793	25.5319	241	420	110	160
c	BM-129-CzEst9-N14_GENSCAN_predicted_CDS_4_8628_bp		8628	1	XP_001193133	1540	PREDICTED: similar to zinc finger protein, partial [Strongylocentrotus purpuratus] ref|XP_001180223.1| PREDICTED: similar to zinc finger protein, partial [Strongylocentrotus purpuratus]	1e-168	36.9	34.7705	64.9351	1942	4707	1	978
	BM-129-CzEst9-N14_GENSCAN_predicted_CDS_4_8628_bp		8628	1	XP_001193133	1540	PREDICTED: similar to zinc finger protein, partial [Strongylocentrotus purpuratus] ref|XP_001180223.1| PREDICTED: similar to zinc finger protein, partial [Strongylocentrotus purpuratus]	1e-168	38.1643	7.1975	13.4416	460	1074	1200	1406
	BM-129-CzEst9-N14_GENSCAN_predicted_CDS_5_516_bp		516	1	YP_332461	1059	hypothetical protein BURPS1710b_1050 [Burkholderia pseudomallei 1710b] gb|ABA49037.1| hypothetical protein BURPS1710b_1050 [Burkholderia pseudomallei 1710b]	1.5	38	29.0698	4.72144	89	238	114	163
d	BM-129-CzEst9-N14_GENSCAN_predicted_CDS_6_1566_bp		1566	1	XP_001951199	285	PREDICTED: similar to conserved hypothetical protein [Acyrthosiphon pisum]	0.0008	39.6226	10.1533	18.5965	667	825	224	276
	BM-129-CzEst9-N14_GENSCAN_predicted_CDS_7_282_bp		282	1	XP_961645	940	hypothetical protein NCU01033 [Neurospora crassa OR74A] gb|EAA32409.2| predicted protein [Neurospora crassa OR74A]	4.9	44.4444	57.4468	5.74468	129	278	558	608
e	BM-129-CzEst9-N14_GENSCAN_predicted_CDS_8_1920_bp	Yes	1920	1	AAF00497	544	esterase [Boophilus microplus] gb|ABI96979.1| pyrethroid-metabolizing carboxylesterase [Rhipicephalus microplus]	0	89.0223	91.0938	107.169	169	1917	1	544
	BM-129-CzEst9-N14_GENSCAN_predicted_CDS_9_171_bp		171	NoHit	NoHit	NoHit	NoHit	NoHit	NoHit	NoHit	NoHit	NoHit	NoHit	NoHit	NoHit
f	BM-129-CzEst9-N14_GENSCAN_predicted_CDS_10_5553_bp		5553	1	XP_001346399	1143	PREDICTED: similar to pol polyprotein [Danio rerio]	1e-66	48.7085	14.6407	23.7095	4498	5307	127	392
	BM-129-CzEst9-N14_GENSCAN_predicted_CDS_10_5553_bp		5553	1	XP_001346399	1143	PREDICTED: similar to pol polyprotein [Danio rerio]	1e-66	42.8571	9.45435	15.3106	1615	2136	130	300
	BM-129-CzEst9-N14_GENSCAN_predicted_CDS_10_5553_bp		5553	1	XP_001346399	1143	PREDICTED: similar to pol polyprotein [Danio rerio]	1e-66	46.5753	3.94381	6.3867	2401	2619	473	544
	BM-129-CzEst9-N14_GENSCAN_predicted_CDS_10_5553_bp		5553	1	XP_001346399	1143	PREDICTED: similar to pol polyprotein [Danio rerio]	1e-66	26.1538	7.02323	11.3736	2098	2424	561	690
g	BM-129-CzEst9-N14_GENSCAN_predicted_CDS_11_1104_bp		1104	1	XP_001807967	974	PREDICTED: similar to pol polyprotein [Tribolium castaneum]	0.001	43.4783	12.5	4.72279	949	1086	302	347
h	BM-129-CzEst9-N14_GENSCAN_predicted_CDS_12_732_bp		732	1	XP_001812244	1437	PREDICTED: similar to protease, reverse transcriptase, ribonuclease H, integrase [Tribolium castaneum]	1e-16	32.7485	70.082	11.8998	7	486	920	1086
Fig 1d
a	BM-077-Random-J09_GENSCAN_predicted_CDS_1_4407_bp		4407	1	XP_780950	993	PREDICTED: similar to OSJNBa0011F23.1 [Strongylocentrotus purpuratus] ref|XP_001181316.1| PREDICTED: similar to OSJNBa0011F23.1 [Strongylocentrotus purpuratus]	2e-61	45.8167	17.0865	25.2769	2602	3354	193	442
	BM-077-Random-J09_GENSCAN_predicted_CDS_1_4407_bp		4407	1	XP_780950	993	PREDICTED: similar to OSJNBa0011F23.1 [Strongylocentrotus purpuratus] ref|XP_001181316.1| PREDICTED: similar to OSJNBa0011F23.1 [Strongylocentrotus purpuratus]	2e-61	27.8761	15.3846	22.7593	3859	4398	750	968
	BM-077-Random-J09_GENSCAN_predicted_CDS_1_4407_bp		4407	1	XP_780950	993	PREDICTED: similar to OSJNBa0011F23.1 [Strongylocentrotus purpuratus] ref|XP_001181316.1| PREDICTED: similar to OSJNBa0011F23.1 [Strongylocentrotus purpuratus]	2e-61	27.7487	13.002	19.2346	3301	3873	525	660
b	BM-077-Random-J09_GENSCAN_predicted_CDS_2_2142_bp		2142	1	ABN58714	1222	pol-like protein [Biomphalaria glabrata]	1e-145	39.7644	95.098	55.5646	4	2025	353	1031
c	BM-077-Random-J09_GENSCAN_predicted_CDS_3_972_bp		972	1	ABN58713	461	gag-like protein [Biomphalaria glabrata]	2e-35	34.188	72.2222	50.7592	13	663	81	312
d	BM-077-Random-J09_GENSCAN_predicted_CDS_4_7011_bp		7011	1	XP_001337779	1639	PREDICTED: similar to pol polyprotein [Danio rerio]	1e-142	37.0732	35.0877	50.0305	4633	6834	684	1492
	BM-077-Random-J09_GENSCAN_predicted_CDS_4_7011_bp		7011	1	XP_001337779	1639	PREDICTED: similar to pol polyprotein [Danio rerio]	1e-142	34.8901	15.5755	22.2087	1471	2529	1137	1492
e	BM-077-Random-J09_GENSCAN_predicted_CDS_5_1965_bp		1965	1	XP_002160419	968	PREDICTED: similar to reverse transcriptase-like protein [Hydra magnipapillata]	7e-34	42.8571	26.7176	18.0785	1144	1665	146	320
	BM-077-Random-J09_GENSCAN_predicted_CDS_6_207_bp		207	NoHit	NoHit	NoHit	NoHit	NoHit	NoHit	NoHit	NoHit	NoHit	NoHit	NoHit	NoHit
f	BM-077-Random-J09_GENSCAN_predicted_CDS_7_2361_bp	Yes	2361	1	EEC06806	129	hypothetical protein IscW_ISCW017648 [Ixodes scapularis]	9e-18	41.8182	13.9771	85.2713	1228	1557	20	129
	BM-077-Random-J09_GENSCAN_predicted_CDS_8_1473_bp		1473	1	XP_001864092	1956	conserved hypothetical protein [Culex quinquefasciatus] gb|EDS39572.1| conserved hypothetical protein [Culex quinquefasciatus]	0.089	37.037	10.998	2.76074	694	855	1870	1922
Fig 1e
	BM-074-Random-F12_GENSCAN_predicted_CDS_1_405_bp		405	1	XP_001503167	600	PREDICTED: similar to IBR domain containing 1 [Equus caballus]	8.4	41.6667	26.6667	6	187	294	332	367
a	BM-074-Random-F12_GENSCAN_predicted_CDS_2_3951_bp	Yes	3951	1	AAK07485	1304	gag-pol polyprotein [Clonorchis sinensis]	0	47.541	88.003	88.8804	322	3738	13	1112
	BM-074-Random-F12_GENSCAN_predicted_CDS_3_552_bp		552	1	BAA33452	1287	myosin heavy chain [Theragra chalcogramma]	2.4	30.6667	40.7609	5.82751	181	393	881	955
	BM-074-Random-F12_GENSCAN_predicted_CDS_4_483_bp		483	1	AAW26908	161	SJCHGC02509 protein [Schistosoma japonicum]	2.8	30.137	45.3416	45.3416	202	417	1	71
b	BM-074-Random-F12_GENSCAN_predicted_CDS_5_513_bp		513	1	XP_797349	386	PREDICTED: similar to endonuclease/reverse transcriptase [Strongylocentrotus purpuratus] ref|XP_001181456.1| PREDICTED: similar to endonuclease/reverse transcriptase [Strongylocentrotus purpuratus]	8e-20	37.2263	80.117	35.4922	88	498	249	385
	BM-074-Random-F12_GENSCAN_predicted_CDS_6_381_bp		381	1	YP_878897	324	hydrogenase maturation factor [Clostridium novyi NT] gb|ABK62445.1| Hydrogenase maturation factor [Clostridium novyi NT]	1.7	26.6667	47.2441	18.5185	208	378	119	178
	BM-074-Random-F12_GENSCAN_predicted_CDS_7_213_bp		213	-1	NP_001028614	118	hypothetical protein LOC381059 [Mus musculus] ref|XP_001476339.1| PREDICTED: hypothetical protein isoform 3 [Mus musculus] dbj|BAE37070.1| unnamed protein product [Mus musculus] gb|AAI47041.1| Gene model 1604B, (NCBI) [Mus musculus] gb|AAI47042.1| Gene model 1604B, (NCBI) [Mus musculus]	8.3	50	39.4366	23.7288	3	86	57	84
	BM-074-Random-F12_GENSCAN_predicted_CDS_8_525_bp		525	1	EDL04971	731	zinc finger and BTB domain containing 24, isoform CRA_b [Mus musculus]	0.19	23.4234	63.4286	15.1847	73	336	381	490
	BM-074-Random-F12_GENSCAN_predicted_CDS_9_180_bp		180	NoHit	NoHit	NoHit	NoHit	NoHit	NoHit	NoHit	NoHit	NoHit	NoHit	NoHit	NoHit
	BM-074-Random-F12_GENSCAN_predicted_CDS_10_399_bp		399	1	YP_878897	324	hydrogenase maturation factor [Clostridium novyi NT] gb|ABK62445.1| Hydrogenase maturation factor [Clostridium novyi NT]	1.3	26.6667	45.1128	18.5185	226	396	119	178
	BM-074-Random-F12_GENSCAN_predicted_CDS_11_987_bp		987	1	XP_002003304	427	GI17843 [Drosophila mojavensis] gb|EDW12746.1| GI17843 [Drosophila mojavensis]	0.72	26.1261	33.7386	25.9953	268	600	333	423
c	BM-074-Random-F12_GENSCAN_predicted_CDS_12_1554_bp		1554	1	XP_001190384	1154	PREDICTED: similar to endonuclease/reverse transcriptase [Strongylocentrotus purpuratus] ref|XP_001194002.1| PREDICTED: similar to endonuclease/reverse transcriptase [Strongylocentrotus purpuratus]	3e-87	38.4615	92.8571	41.6811	121	1497	512	989
	BM-074-Random-F12_GENSCAN_predicted_CDS_13_633_bp		633	1	XP_650749	708	hypothetical protein [Entamoeba histolytica HM-1:IMSS] gb|EAL45372.2| hypothetical protein EHI_021460 [Entamoeba histolytica HM-1:IMSS]	2.6	25	49.2891	14.6893	223	534	444	544
	BM-074-Random-F12_GENSCAN_predicted_CDS_14_645_bp		645	1	YP_562271	486	hypothetical protein Sden_1262 [Shewanella denitrificans OS217] gb|ABE54548.1| conserved hypothetical protein [Shewanella denitrificans OS217]	0.94	30	32.5581	14.4033	256	465	243	305
d	BM-074-Random-F12_GENSCAN_predicted_CDS_15_342_bp		342	-1	CAD50590	126	LacZ alpha protein [Cloning vector pUvBBAC]	6e-45	100	74.5614	67.4603	87	341	42	126
