# Supplementary material for: Reassociation kinetics-based approach for partial genome sequencing of the cattle tick, Rhipicephalus (Boophilus) microplus
Source: BMC Genomics. 2010 Jun 11;11:374. doi: 10.1186/1471-2164-11-374 (PMC2893602; doi:10.1186/1471-2164-11-374)
Supplement: Additional file 3 — Expressed gene sequences extended by Cot-selection. The BmiGI Version 2.1 entries that were extended by our Cot-selection approach are listed in this Excel file. [file 1471-2164-11-374-S3.XLSX]

## Sheet: mira_extended_bmigi_gff.txt
extended_sequence	source	method	start	end	score	strand	frame	hit
CK172636_bb	BLASTN	similarity	1	497	484	+	0	Target "Sequence:CK172636" 1 495
CK172739_bb	BLASTN	similarity	1	937	931	+	0	Target "Sequence:CK172739" 1 937
CK172817_bb	BLASTN	similarity	69	187	115	+	0	Target "Sequence:CK172817" 1 119
CK172933_bb	BLASTN	similarity	157	755	593	+	0	Target "Sequence:CK172933" 4 602
CK173045_bb	BLASTN	similarity	1	751	743	+	0	Target "Sequence:CK173045" 1 750
CK173153_bb	BLASTN	similarity	4	849	846	+	0	Target "Sequence:CK173153" 1 846
CK173241_bb	BLASTN	similarity	1	792	734	+	0	Target "Sequence:CK173241" 1 791
CK173242_bb	BLASTN	similarity	1	900	898	+	0	Target "Sequence:CK173242" 1 900
CK173245_bb	BLASTN	similarity	1	562	544	+	0	Target "Sequence:CK173245" 1 562
CK173248_bb	BLASTN	similarity	1	347	339	+	0	Target "Sequence:CK173248" 1 347
CK173249_bb	BLASTN	similarity	146	974	829	+	0	Target "Sequence:CK173249" 1 829
CK173252_bb	BLASTN	similarity	1	602	576	+	0	Target "Sequence:CK173252" 1 600
CK173314_bb	BLASTN	similarity	208	374	165	+	0	Target "Sequence:CK173314" 1 167
CK173449_bb	BLASTN	similarity	133	758	606	+	0	Target "Sequence:CK173449" 1 626
CK173464_bb	BLASTN	similarity	158	981	809	+	0	Target "Sequence:CK173464" 1 822
CK173490_bb	BLASTN	similarity	1	687	663	+	0	Target "Sequence:CK173490" 1 684
CK173551_bb	BLASTN	similarity	2	898	891	+	0	Target "Sequence:CK173551" 1 897
CK173651_bb	BLASTN	similarity	1	893	893	+	0	Target "Sequence:CK173651" 1 893
CK173703_bb	BLASTN	similarity	1	744	744	+	0	Target "Sequence:CK173703" 1 744
CK173730_bb	BLASTN	similarity	1	818	796	+	0	Target "Sequence:CK173730" 1 817
CK173731_bb	BLASTN	similarity	180	1135	938	+	0	Target "Sequence:CK173731" 1 956
CK173839_bb	BLASTN	similarity	1	737	735	+	0	Target "Sequence:CK173839" 1 737
CK173843_bb	BLASTN	similarity	1	716	702	+	0	Target "Sequence:CK173843" 1 715
CK173871_bb	BLASTN	similarity	171	955	751	+	0	Target "Sequence:CK173871" 4 786
CK173877_bb	BLASTN	similarity	1	741	739	+	0	Target "Sequence:CK173877" 1 741
CK173882_bb	BLASTN	similarity	1	757	739	+	0	Target "Sequence:CK173882" 1 757
CK173901_bb	BLASTN	similarity	207	1087	881	+	0	Target "Sequence:CK173901" 1 881
CK173910_bb	BLASTN	similarity	74	1071	944	+	0	Target "Sequence:CK173910" 3 994
CK173913_bb	BLASTN	similarity	88	874	777	+	0	Target "Sequence:CK173913" 3 789
CK173914_bb	BLASTN	similarity	10	919	894	+	0	Target "Sequence:CK173914" 1 910
CK173940_bb	BLASTN	similarity	188	984	763	+	0	Target "Sequence:CK173940" 1 795
CK174023_bb	BLASTN	similarity	1	727	707	+	0	Target "Sequence:CK174023" 1 726
CK174030_bb	BLASTN	similarity	1	697	629	+	0	Target "Sequence:CK174030" 1 694
CK174234_bb	BLASTN	similarity	1	727	680	+	0	Target "Sequence:CK174234" 1 723
CK174235_bb	BLASTN	similarity	1	885	863	+	0	Target "Sequence:CK174235" 1 884
CK174253_bb	BLASTN	similarity	1	841	833	+	0	Target "Sequence:CK174253" 1 840
CK174265_bb	BLASTN	similarity	46	904	859	+	0	Target "Sequence:CK174265" 1 859
CK174319_bb	BLASTN	similarity	1	297	293	+	0	Target "Sequence:CK174319" 1 297
CK174332_bb	BLASTN	similarity	1	924	906	+	0	Target "Sequence:CK174332" 1 922
CK174346_bb	BLASTN	similarity	27	689	659	+	0	Target "Sequence:CK174346" 1 663
CK174347_bb	BLASTN	similarity	1	916	888	+	0	Target "Sequence:CK174347" 1 913
CK174361_bb	BLASTN	similarity	17	892	840	+	0	Target "Sequence:CK174361" 1 875
CK174374_bb	BLASTN	similarity	51	221	167	+	0	Target "Sequence:CK174374" 1 171
CK174385_bb	BLASTN	similarity	1	789	771	+	0	Target "Sequence:CK174385" 1 788
CK174386_bb	BLASTN	similarity	1	792	775	+	0	Target "Sequence:CK174386" 1 790
CK174405_bb	BLASTN	similarity	78	809	732	+	0	Target "Sequence:CK174405" 3 734
CK174422_bb	BLASTN	similarity	35	790	738	+	0	Target "Sequence:CK174422" 3 757
CK174450_bb	BLASTN	similarity	1	900	882	+	0	Target "Sequence:CK174450" 1 898
CK174474_bb	BLASTN	similarity	1	627	613	+	0	Target "Sequence:CK174474" 1 626
CK174476_bb	BLASTN	similarity	1	935	920	+	0	Target "Sequence:CK174476" 1 933
CK174532_bb	BLASTN	similarity	1	763	757	+	0	Target "Sequence:CK174532" 1 763
CK174560_bb	BLASTN	similarity	1	977	961	+	0	Target "Sequence:CK174560" 1 975
CK174568_bb	BLASTN	similarity	112	686	553	+	0	Target "Sequence:CK174568" 2 576
CK174575_bb	BLASTN	similarity	1	967	957	+	0	Target "Sequence:CK174575" 1 966
CK174598_bb	BLASTN	similarity	64	983	920	+	0	Target "Sequence:CK174598" 1 920
CK174644_bb	BLASTN	similarity	1	953	919	+	0	Target "Sequence:CK174644" 1 951
CK174666_bb	BLASTN	similarity	1	921	883	+	0	Target "Sequence:CK174666" 1 917
CK174935_bb	BLASTN	similarity	200	998	797	+	0	Target "Sequence:CK174935" 1 799
CK174957_bb	BLASTN	similarity	1	907	891	+	0	Target "Sequence:CK174957" 1 906
CK175028_bb	BLASTN	similarity	1	113	101	+	0	Target "Sequence:CK175028" 1 113
CK175262_bb	BLASTN	similarity	1	423	417	+	0	Target "Sequence:CK175262" 1 423
CK175272_bb	BLASTN	similarity	1	884	874	+	0	Target "Sequence:CK175272" 1 883
CK175281_bb	BLASTN	similarity	1	199	199	+	0	Target "Sequence:CK175281" 1 199
CK175346_bb	BLASTN	similarity	1	880	872	+	0	Target "Sequence:CK175346" 1 879
CK175439_bb	BLASTN	similarity	1	884	862	+	0	Target "Sequence:CK175439" 1 883
CK175491_bb	BLASTN	similarity	1	764	750	+	0	Target "Sequence:CK175491" 1 763
CK175497_bb	BLASTN	similarity	125	900	776	+	0	Target "Sequence:CK175497" 1 776
CK175507_bb	BLASTN	similarity	5	590	572	+	0	Target "Sequence:CK175507" 3 588
CK175510_bb	BLASTN	similarity	1	126	114	+	0	Target "Sequence:CK175510" 1 125
CK175556_bb	BLASTN	similarity	1	811	777	+	0	Target "Sequence:CK175556" 1 810
CK175612_bb	BLASTN	similarity	1	838	836	+	0	Target "Sequence:CK175612" 1 838
CK175626_bb	BLASTN	similarity	1	836	812	+	0	Target "Sequence:CK175626" 1 834
CK175627_bb	BLASTN	similarity	1	883	845	+	0	Target "Sequence:CK175627" 1 883
CK175793_bb	BLASTN	similarity	123	913	781	+	0	Target "Sequence:CK175793" 1 790
CK175803_bb	BLASTN	similarity	171	1046	876	+	0	Target "Sequence:CK175803" 2 877
CK175810_bb	BLASTN	similarity	63	575	505	+	0	Target "Sequence:CK175810" 1 512
CK175819_bb	BLASTN	similarity	246	999	752	+	0	Target "Sequence:CK175819" 2 755
CK175822_bb	BLASTN	similarity	90	943	850	+	0	Target "Sequence:CK175822" 1 854
CK175958_bb	BLASTN	similarity	1	712	710	+	0	Target "Sequence:CK175958" 1 712
CK175982_bb	BLASTN	similarity	1	784	784	+	0	Target "Sequence:CK175982" 1 784
CK176066_bb	BLASTN	similarity	137	1004	854	+	0	Target "Sequence:CK176066" 1 868
CK176115_bb	BLASTN	similarity	99	523	407	+	0	Target "Sequence:CK176115" 1 425
CK176167_bb	BLASTN	similarity	107	899	785	+	0	Target "Sequence:CK176167" 1 792
CK176238_bb	BLASTN	similarity	1	947	933	+	0	Target "Sequence:CK176238" 1 946
CK176290_bb	BLASTN	similarity	103	738	632	+	0	Target "Sequence:CK176290" 1 636
CK176381_bb	BLASTN	similarity	1	790	790	+	0	Target "Sequence:CK176381" 1 790
CK176416_bb	BLASTN	similarity	1	945	937	+	0	Target "Sequence:CK176416" 1 944
CK176419_bb	BLASTN	similarity	1	236	204	+	0	Target "Sequence:CK176419" 1 235
CK176443_bb	BLASTN	similarity	64	981	894	+	0	Target "Sequence:CK176443" 1 918
CK176519_bb	BLASTN	similarity	1	736	704	+	0	Target "Sequence:CK176519" 1 734
CK176555_bb	BLASTN	similarity	30	889	829	+	0	Target "Sequence:CK176555" 1 856
CK176656_bb	BLASTN	similarity	1	737	725	+	0	Target "Sequence:CK176656" 1 737
CK176657_bb	BLASTN	similarity	1	977	951	+	0	Target "Sequence:CK176657" 1 975
CK176660_bb	BLASTN	similarity	1	740	740	+	0	Target "Sequence:CK176660" 1 740
CK176678_bb	BLASTN	similarity	88	862	769	+	0	Target "Sequence:CK176678" 1 775
CK176692_bb	BLASTN	similarity	1	902	898	+	0	Target "Sequence:CK176692" 1 902
CK176697_bb	BLASTN	similarity	1	700	700	+	0	Target "Sequence:CK176697" 1 700
CK176718_bb	BLASTN	similarity	1	850	838	+	0	Target "Sequence:CK176718" 1 849
CK176841_bb	BLASTN	similarity	12	873	816	+	0	Target "Sequence:CK176841" 1 861
CK176910_bb	BLASTN	similarity	12	850	839	+	0	Target "Sequence:CK176910" 1 839
CK177058_bb	BLASTN	similarity	1	331	323	+	0	Target "Sequence:CK177058" 1 331
CK177092_bb	BLASTN	similarity	1	526	518	+	0	Target "Sequence:CK177092" 1 525
CK177096_bb	BLASTN	similarity	165	950	774	+	0	Target "Sequence:CK177096" 6 790
CK177125_bb	BLASTN	similarity	1	136	130	+	0	Target "Sequence:CK177125" 1 136
CK177143_bb	BLASTN	similarity	110	740	601	+	0	Target "Sequence:CK177143" 1 630
CK177151_bb	BLASTN	similarity	95	892	792	+	0	Target "Sequence:CK177151" 3 800
CK177158_bb	BLASTN	similarity	1	868	839	+	0	Target "Sequence:CK177158" 1 865
CK177169_bb	BLASTN	similarity	1	503	503	+	0	Target "Sequence:CK177169" 1 503
CK177196_bb	BLASTN	similarity	1	605	597	+	0	Target "Sequence:CK177196" 1 605
CK177215_bb	BLASTN	similarity	58	636	573	+	0	Target "Sequence:CK177215" 1 579
CK177216_bb	BLASTN	similarity	176	864	687	+	0	Target "Sequence:CK177216" 3 691
CK177217_bb	BLASTN	similarity	1	930	910	+	0	Target "Sequence:CK177217" 1 928
CK177234_bb	BLASTN	similarity	1	230	210	+	0	Target "Sequence:CK177234" 1 228
CK177339_bb	BLASTN	similarity	153	1125	959	+	0	Target "Sequence:CK177339" 1 973
CK177354_bb	BLASTN	similarity	52	808	745	+	0	Target "Sequence:CK177354" 1 757
CK177370_bb	BLASTN	similarity	1	942	930	+	0	Target "Sequence:CK177370" 1 941
CK177457_bb	BLASTN	similarity	65	1028	960	+	0	Target "Sequence:CK177457" 1 964
CK177466_bb	BLASTN	similarity	25	716	690	+	0	Target "Sequence:CK177466" 1 692
CK177478_bb	BLASTN	similarity	142	618	477	+	0	Target "Sequence:CK177478" 1 477
CK177523_bb	BLASTN	similarity	172	971	800	+	0	Target "Sequence:CK177523" 1 800
CK177571_bb	BLASTN	similarity	33	567	497	+	0	Target "Sequence:CK177571" 3 536
CK177575_bb	BLASTN	similarity	153	1034	859	+	0	Target "Sequence:CK177575" 1 880
CK177579_bb	BLASTN	similarity	9	965	866	+	0	Target "Sequence:CK177579" 3 951
CK177583_bb	BLASTN	similarity	1	729	703	+	0	Target "Sequence:CK177583" 1 728
CK177585_bb	BLASTN	similarity	1	569	563	+	0	Target "Sequence:CK177585" 1 569
CK177586_bb	BLASTN	similarity	1	773	763	+	0	Target "Sequence:CK177586" 1 773
CK177587_bb	BLASTN	similarity	1	820	820	+	0	Target "Sequence:CK177587" 1 820
CK177607_bb	BLASTN	similarity	1	824	818	+	0	Target "Sequence:CK177607" 1 824
CK177618_bb	BLASTN	similarity	1	711	683	+	0	Target "Sequence:CK177618" 1 709
CK177634_bb	BLASTN	similarity	174	1121	940	+	0	Target "Sequence:CK177634" 4 950
CK177690_bb	BLASTN	similarity	1	909	901	+	0	Target "Sequence:CK177690" 1 908
CK177738_bb	BLASTN	similarity	1	686	602	+	0	Target "Sequence:CK177738" 1 683
CK177775_bb	BLASTN	similarity	1	795	757	+	0	Target "Sequence:CK177775" 1 791
CK177789_bb	BLASTN	similarity	53	975	905	+	0	Target "Sequence:CK177789" 4 926
CK177899_bb	BLASTN	similarity	1	795	795	+	0	Target "Sequence:CK177899" 1 795
CK177967_bb	BLASTN	similarity	1	890	858	+	0	Target "Sequence:CK177967" 1 886
CK177968_bb	BLASTN	similarity	1	805	765	+	0	Target "Sequence:CK177968" 1 802
CK178073_bb	BLASTN	similarity	1	604	598	+	0	Target "Sequence:CK178073" 1 604
CK178103_bb	BLASTN	similarity	1	880	866	+	0	Target "Sequence:CK178103" 1 880
CK178109_bb	BLASTN	similarity	1	703	683	+	0	Target "Sequence:CK178109" 1 702
CK178230_bb	BLASTN	similarity	1	825	809	+	0	Target "Sequence:CK178230" 1 824
CK178239_bb	BLASTN	similarity	1	906	898	+	0	Target "Sequence:CK178239" 1 905
CK178253_bb	BLASTN	similarity	160	1005	828	+	0	Target "Sequence:CK178253" 1 846
CK178269_bb	BLASTN	similarity	1	556	546	+	0	Target "Sequence:CK178269" 1 556
CK178350_bb	BLASTN	similarity	1	772	764	+	0	Target "Sequence:CK178350" 1 771
CK178423_bb	BLASTN	similarity	194	948	697	+	0	Target "Sequence:CK178423" 2 754
CK178424_bb	BLASTN	similarity	1	944	931	+	0	Target "Sequence:CK178424" 1 942
CK178527_bb	BLASTN	similarity	1	784	772	+	0	Target "Sequence:CK178527" 1 783
CK178529_bb	BLASTN	similarity	149	1062	914	+	0	Target "Sequence:CK178529" 1 914
CK178575_bb	BLASTN	similarity	1	168	164	+	0	Target "Sequence:CK178575" 1 168
CK178686_bb	BLASTN	similarity	1	592	574	+	0	Target "Sequence:CK178686" 1 591
CK178704_bb	BLASTN	similarity	30	859	814	+	0	Target "Sequence:CK178704" 2 831
CK178745_bb	BLASTN	similarity	1	768	752	+	0	Target "Sequence:CK178745" 1 766
CK178746_bb	BLASTN	similarity	1	780	724	+	0	Target "Sequence:CK178746" 1 776
CK178761_bb	BLASTN	similarity	81	993	913	+	0	Target "Sequence:CK178761" 1 913
CK178769_bb	BLASTN	similarity	141	532	384	+	0	Target "Sequence:CK178769" 1 392
CK178868_bb	BLASTN	similarity	1	802	792	+	0	Target "Sequence:CK178868" 1 801
CK178879_bb	BLASTN	similarity	11	872	860	+	0	Target "Sequence:CK178879" 1 862
CK178880_bb	BLASTN	similarity	1	887	877	+	0	Target "Sequence:CK178880" 1 886
CK178894_bb	BLASTN	similarity	1	871	865	+	0	Target "Sequence:CK178894" 1 871
CK178916_bb	BLASTN	similarity	1	906	878	+	0	Target "Sequence:CK178916" 1 903
CK178961_bb	BLASTN	similarity	154	902	733	+	0	Target "Sequence:CK178961" 1 748
CK178993_bb	BLASTN	similarity	1	816	784	+	0	Target "Sequence:CK178993" 1 815
CK179098_bb	BLASTN	similarity	1	885	877	+	0	Target "Sequence:CK179098" 1 884
CK179138_bb	BLASTN	similarity	1	895	867	+	0	Target "Sequence:CK179138" 1 894
CK179199_bb	BLASTN	similarity	1	667	657	+	0	Target "Sequence:CK179199" 1 666
CK179215_bb	BLASTN	similarity	184	936	745	+	0	Target "Sequence:CK179215" 1 753
CK179228_bb	BLASTN	similarity	117	743	627	+	0	Target "Sequence:CK179228" 1 627
CK179275_bb	BLASTN	similarity	1	837	811	+	0	Target "Sequence:CK179275" 1 834
CK179372_bb	BLASTN	similarity	1	883	855	+	0	Target "Sequence:CK179372" 1 882
CK179416_bb	BLASTN	similarity	1	841	825	+	0	Target "Sequence:CK179416" 1 839
CK179477_bb	BLASTN	similarity	1	933	909	+	0	Target "Sequence:CK179477" 1 930
CK179508_bb	BLASTN	similarity	1	876	822	+	0	Target "Sequence:CK179508" 1 869
CK179548_bb	BLASTN	similarity	1	939	909	+	0	Target "Sequence:CK179548" 1 939
CK179552_bb	BLASTN	similarity	1	974	932	+	0	Target "Sequence:CK179552" 1 972
CK179636_bb	BLASTN	similarity	1	507	503	+	0	Target "Sequence:CK179636" 1 507
CK179690_bb	BLASTN	similarity	122	1039	900	+	0	Target "Sequence:CK179690" 1 917
CK179782_bb	BLASTN	similarity	1	749	745	+	0	Target "Sequence:CK179782" 1 749
CK179807_bb	BLASTN	similarity	1	659	631	+	0	Target "Sequence:CK179807" 1 657
CK179809_bb	BLASTN	similarity	1	863	845	+	0	Target "Sequence:CK179809" 1 863
CK179846_bb	BLASTN	similarity	1	766	734	+	0	Target "Sequence:CK179846" 1 764
CK179849_bb	BLASTN	similarity	1	913	913	+	0	Target "Sequence:CK179849" 1 913
CK179908_bb	BLASTN	similarity	50	897	826	+	0	Target "Sequence:CK179908" 1 848
CK179918_bb	BLASTN	similarity	84	400	317	+	0	Target "Sequence:CK179918" 1 317
CK179984_bb	BLASTN	similarity	174	1029	856	+	0	Target "Sequence:CK179984" 1 856
CK180029_bb	BLASTN	similarity	108	848	641	+	0	Target "Sequence:CK180029" 1 738
CK180068_bb	BLASTN	similarity	1	715	703	+	0	Target "Sequence:CK180068" 1 715
CK180069_bb	BLASTN	similarity	92	977	865	+	0	Target "Sequence:CK180069" 2 885
CK180090_bb	BLASTN	similarity	80	813	734	+	0	Target "Sequence:CK180090" 3 736
CK180182_bb	BLASTN	similarity	1	854	836	+	0	Target "Sequence:CK180182" 1 853
CK180218_bb	BLASTN	similarity	178	409	232	+	0	Target "Sequence:CK180218" 1 232
CK180223_bb	BLASTN	similarity	1	538	526	+	0	Target "Sequence:CK180223" 1 538
CK180241_bb	BLASTN	similarity	155	1038	858	+	0	Target "Sequence:CK180241" 1 883
CK180268_bb	BLASTN	similarity	1	822	820	+	0	Target "Sequence:CK180268" 1 822
CK180283_bb	BLASTN	similarity	1	837	837	+	0	Target "Sequence:CK180283" 1 837
CK180355_bb	BLASTN	similarity	33	782	750	+	0	Target "Sequence:CK180355" 1 750
CK180362_bb	BLASTN	similarity	1	937	880	+	0	Target "Sequence:CK180362" 1 930
CK180392_bb	BLASTN	similarity	1	778	754	+	0	Target "Sequence:CK180392" 1 778
CK180405_bb	BLASTN	similarity	80	923	830	+	0	Target "Sequence:CK180405" 1 843
CK180454_bb	BLASTN	similarity	95	985	871	+	0	Target "Sequence:CK180454" 6 896
CK180538_bb	BLASTN	similarity	1	731	729	+	0	Target "Sequence:CK180538" 1 731
CK180542_bb	BLASTN	similarity	1	999	981	+	0	Target "Sequence:CK180542" 1 998
CK180603_bb	BLASTN	similarity	1	863	863	+	0	Target "Sequence:CK180603" 1 863
CK180709_bb	BLASTN	similarity	111	871	751	+	0	Target "Sequence:CK180709" 1 761
CK180904_bb	BLASTN	similarity	1	843	825	+	0	Target "Sequence:CK180904" 1 842
CK181093_bb	BLASTN	similarity	1	954	938	+	0	Target "Sequence:CK181093" 1 952
CK181108_bb	BLASTN	similarity	1	110	102	+	0	Target "Sequence:CK181108" 1 109
CK181147_bb	BLASTN	similarity	1	720	706	+	0	Target "Sequence:CK181147" 1 719
CK181169_bb	BLASTN	similarity	149	1009	827	+	0	Target "Sequence:CK181169" 1 861
CK181183_bb	BLASTN	similarity	1	916	848	+	0	Target "Sequence:CK181183" 1 911
CK181184_bb	BLASTN	similarity	1	815	807	+	0	Target "Sequence:CK181184" 1 814
CK181281_bb	BLASTN	similarity	1	553	541	+	0	Target "Sequence:CK181281" 1 552
CK181340_bb	BLASTN	similarity	75	1018	932	+	0	Target "Sequence:CK181340" 1 943
CK181375_bb	BLASTN	similarity	157	1086	914	+	0	Target "Sequence:CK181375" 3 931
CK181435_bb	BLASTN	similarity	1	711	689	+	0	Target "Sequence:CK181435" 1 710
CK181535_bb	BLASTN	similarity	1	892	868	+	0	Target "Sequence:CK181535" 1 890
CK181623_bb	BLASTN	similarity	94	828	731	+	0	Target "Sequence:CK181623" 5 739
CK181624_bb	BLASTN	similarity	87	745	657	+	0	Target "Sequence:CK181624" 1 659
CK181848_bb	BLASTN	similarity	1	877	867	+	0	Target "Sequence:CK181848" 1 877
CK181851_bb	BLASTN	similarity	1	569	559	+	0	Target "Sequence:CK181851" 1 569
CK181856_bb	BLASTN	similarity	39	755	683	+	0	Target "Sequence:CK181856" 1 716
CK182008_bb	BLASTN	similarity	25	850	820	+	0	Target "Sequence:CK182008" 4 829
CK182045_bb	BLASTN	similarity	1	672	656	+	0	Target "Sequence:CK182045" 1 671
CK182055_bb	BLASTN	similarity	1	667	659	+	0	Target "Sequence:CK182055" 1 667
CK182198_bb	BLASTN	similarity	1	609	609	+	0	Target "Sequence:CK182198" 1 609
CK182199_bb	BLASTN	similarity	142	342	195	+	0	Target "Sequence:CK182199" 1 201
CK182240_bb	BLASTN	similarity	1	852	850	+	0	Target "Sequence:CK182240" 1 852
CK182271_bb	BLASTN	similarity	1	831	831	+	0	Target "Sequence:CK182271" 1 831
CK182331_bb	BLASTN	similarity	1	818	812	+	0	Target "Sequence:CK182331" 1 818
CK182401_bb	BLASTN	similarity	1	793	793	+	0	Target "Sequence:CK182401" 1 793
CK182431_bb	BLASTN	similarity	1	738	732	+	0	Target "Sequence:CK182431" 1 738
CK182432_bb	BLASTN	similarity	1	743	731	+	0	Target "Sequence:CK182432" 1 743
CK182461_bb	BLASTN	similarity	1	664	633	+	0	Target "Sequence:CK182461" 1 660
CK182681_bb	BLASTN	similarity	84	866	783	+	0	Target "Sequence:CK182681" 1 783
CK182792_bb	BLASTN	similarity	21	898	870	+	0	Target "Sequence:CK182792" 1 877
CK182850_bb	BLASTN	similarity	1	389	389	+	0	Target "Sequence:CK182850" 1 389
CK182912_bb	BLASTN	similarity	31	773	693	+	0	Target "Sequence:CK182912" 1 737
CK182938_bb	BLASTN	similarity	180	1100	921	+	0	Target "Sequence:CK182938" 1 921
CK183006_bb	BLASTN	similarity	199	944	712	+	0	Target "Sequence:CK183006" 2 743
CK183072_bb	BLASTN	similarity	1	891	867	+	0	Target "Sequence:CK183072" 1 888
CK183089_bb	BLASTN	similarity	1	956	942	+	0	Target "Sequence:CK183089" 1 955
CK183113_bb	BLASTN	similarity	184	841	658	+	0	Target "Sequence:CK183113" 1 658
CK183170_bb	BLASTN	similarity	1	780	746	+	0	Target "Sequence:CK183170" 1 777
CK183171_bb	BLASTN	similarity	1	897	879	+	0	Target "Sequence:CK183171" 1 896
CK183179_bb	BLASTN	similarity	1	734	712	+	0	Target "Sequence:CK183179" 1 732
CK183321_bb	BLASTN	similarity	103	828	705	+	0	Target "Sequence:CK183321" 1 723
CK183325_bb	BLASTN	similarity	113	857	735	+	0	Target "Sequence:CK183325" 1 744
CK183440_bb	BLASTN	similarity	1	817	799	+	0	Target "Sequence:CK183440" 1 817
CK183587_bb	BLASTN	similarity	1	706	684	+	0	Target "Sequence:CK183587" 1 704
CK183588_bb	BLASTN	similarity	1	723	713	+	0	Target "Sequence:CK183588" 1 722
CK183629_bb	BLASTN	similarity	1	493	483	+	0	Target "Sequence:CK183629" 1 493
CK183753_bb	BLASTN	similarity	1	947	935	+	0	Target "Sequence:CK183753" 1 946
CK183756_bb	BLASTN	similarity	1	802	765	+	0	Target "Sequence:CK183756" 1 800
CK183890_bb	BLASTN	similarity	1	811	777	+	0	Target "Sequence:CK183890" 1 807
CK183925_bb	BLASTN	similarity	1	732	709	+	0	Target "Sequence:CK183925" 1 729
CK183949_bb	BLASTN	similarity	10	853	828	+	0	Target "Sequence:CK183949" 1 844
CK183996_bb	BLASTN	similarity	1	877	834	+	0	Target "Sequence:CK183996" 1 878
CK184007_bb	BLASTN	similarity	1	573	557	+	0	Target "Sequence:CK184007" 1 571
CK184053_bb	BLASTN	similarity	1	793	793	+	0	Target "Sequence:CK184053" 1 793
CK184054_bb	BLASTN	similarity	173	1095	923	+	0	Target "Sequence:CK184054" 1 923
CK184239_bb	BLASTN	similarity	1	717	707	+	0	Target "Sequence:CK184239" 1 717
CK184293_bb	BLASTN	similarity	1	638	638	+	0	Target "Sequence:CK184293" 1 638
CK184340_bb	BLASTN	similarity	1	867	851	+	0	Target "Sequence:CK184340" 1 866
CK184371_bb	BLASTN	similarity	1	943	911	+	0	Target "Sequence:CK184371" 1 940
CK184374_bb	BLASTN	similarity	62	625	552	+	0	Target "Sequence:CK184374" 1 564
CK184417_bb	BLASTN	similarity	1	820	816	+	0	Target "Sequence:CK184417" 1 820
CK184462_bb	BLASTN	similarity	71	373	289	+	0	Target "Sequence:CK184462" 1 303
CK184557_bb	BLASTN	similarity	56	591	530	+	0	Target "Sequence:CK184557" 2 537
CK184600_bb	BLASTN	similarity	1	677	661	+	0	Target "Sequence:CK184600" 1 675
CK184601_bb	BLASTN	similarity	1	670	653	+	0	Target "Sequence:CK184601" 1 668
CK184614_bb	BLASTN	similarity	1	905	903	+	0	Target "Sequence:CK184614" 1 905
CK184639_bb	BLASTN	similarity	82	943	838	+	0	Target "Sequence:CK184639" 1 860
CK184672_bb	BLASTN	similarity	1	465	447	+	0	Target "Sequence:CK184672" 1 464
CK184688_bb	BLASTN	similarity	1	415	401	+	0	Target "Sequence:CK184688" 1 414
CK184689_bb	BLASTN	similarity	1	855	825	+	0	Target "Sequence:CK184689" 1 855
CK184722_bb	BLASTN	similarity	2	794	791	+	0	Target "Sequence:CK184722" 1 793
CK184872_bb	BLASTN	similarity	1	691	691	+	0	Target "Sequence:CK184872" 1 691
CK184874_bb	BLASTN	similarity	197	1116	920	+	0	Target "Sequence:CK184874" 1 920
CK184911_bb	BLASTN	similarity	1	867	845	+	0	Target "Sequence:CK184911" 1 867
CK184914_bb	BLASTN	similarity	122	1007	882	+	0	Target "Sequence:CK184914" 10 895
CK184920_bb	BLASTN	similarity	1	768	742	+	0	Target "Sequence:CK184920" 1 765
CK184959_bb	BLASTN	similarity	150	953	800	+	0	Target "Sequence:CK184959" 1 804
CK184968_bb	BLASTN	similarity	111	828	706	+	0	Target "Sequence:CK184968" 1 718
CK185006_bb	BLASTN	similarity	74	993	912	+	0	Target "Sequence:CK185006" 1 919
CK185037_bb	BLASTN	similarity	1	520	516	+	0	Target "Sequence:CK185037" 1 520
CK185055_bb	BLASTN	similarity	1	961	936	+	0	Target "Sequence:CK185055" 1 958
CK185347_bb	BLASTN	similarity	181	926	726	+	0	Target "Sequence:CK185347" 2 747
CK185348_bb	BLASTN	similarity	1	921	877	+	0	Target "Sequence:CK185348" 1 919
CK185410_bb	BLASTN	similarity	215	943	698	+	0	Target "Sequence:CK185410" 1 728
CK185503_bb	BLASTN	similarity	1	775	757	+	0	Target "Sequence:CK185503" 1 775
CK185519_bb	BLASTN	similarity	1	830	826	+	0	Target "Sequence:CK185519" 1 830
CK185597_bb	BLASTN	similarity	30	411	372	+	0	Target "Sequence:CK185597" 2 382
CK185624_bb	BLASTN	similarity	51	867	815	+	0	Target "Sequence:CK185624" 3 819
CK185625_bb	BLASTN	similarity	85	720	580	+	0	Target "Sequence:CK185625" 1 629
CK185678_bb	BLASTN	similarity	1	579	559	+	0	Target "Sequence:CK185678" 1 577
CK185679_bb	BLASTN	similarity	1	844	834	+	0	Target "Sequence:CK185679" 1 843
CK185686_bb	BLASTN	similarity	126	951	798	+	0	Target "Sequence:CK185686" 2 827
CK185745_bb	BLASTN	similarity	20	729	672	+	0	Target "Sequence:CK185745" 4 709
CK185763_bb	BLASTN	similarity	1	911	911	+	0	Target "Sequence:CK185763" 1 911
CK185769_bb	BLASTN	similarity	1	709	693	+	0	Target "Sequence:CK185769" 1 708
CK185845_bb	BLASTN	similarity	194	785	588	+	0	Target "Sequence:CK185845" 1 592
CK185856_bb	BLASTN	similarity	1	290	268	+	0	Target "Sequence:CK185856" 1 289
CK185857_bb	BLASTN	similarity	86	947	852	+	0	Target "Sequence:CK185857" 2 862
CK185891_bb	BLASTN	similarity	123	970	826	+	0	Target "Sequence:CK185891" 1 848
CK185907_bb	BLASTN	similarity	1	702	700	+	0	Target "Sequence:CK185907" 1 702
CK185922_bb	BLASTN	similarity	1	728	680	+	0	Target "Sequence:CK185922" 1 726
CK185960_bb	BLASTN	similarity	1	884	874	+	0	Target "Sequence:CK185960" 1 884
CK185975_bb	BLASTN	similarity	1	751	747	+	0	Target "Sequence:CK185975" 1 751
CK185976_bb	BLASTN	similarity	1	885	885	+	0	Target "Sequence:CK185976" 1 885
CK186036_bb	BLASTN	similarity	30	711	664	+	0	Target "Sequence:CK186036" 1 682
CK186093_bb	BLASTN	similarity	158	330	167	+	0	Target "Sequence:CK186093" 1 173
CK186131_bb	BLASTN	similarity	164	1034	867	+	0	Target "Sequence:CK186131" 1 871
CK186134_bb	BLASTN	similarity	1	721	677	+	0	Target "Sequence:CK186134" 1 720
CK186185_bb	BLASTN	similarity	162	919	756	+	0	Target "Sequence:CK186185" 1 758
CK186186_bb	BLASTN	similarity	1	871	851	+	0	Target "Sequence:CK186186" 1 869
CK186215_bb	BLASTN	similarity	1	826	804	+	0	Target "Sequence:CK186215" 1 825
CK186287_bb	BLASTN	similarity	147	1025	861	+	0	Target "Sequence:CK186287" 1 878
CK186339_bb	BLASTN	similarity	105	956	852	+	0	Target "Sequence:CK186339" 1 852
CK186345_bb	BLASTN	similarity	93	865	727	+	0	Target "Sequence:CK186345" 2 774
CK186346_bb	BLASTN	similarity	1	369	367	+	0	Target "Sequence:CK186346" 1 369
CK186351_bb	BLASTN	similarity	55	951	859	+	0	Target "Sequence:CK186351" 1 893
CK186371_bb	BLASTN	similarity	1	875	873	+	0	Target "Sequence:CK186371" 1 875
CK186372_bb	BLASTN	similarity	142	1049	904	+	0	Target "Sequence:CK186372" 1 908
CK186409_bb	BLASTN	similarity	92	864	773	+	0	Target "Sequence:CK186409" 1 773
CK186430_bb	BLASTN	similarity	1	617	597	+	0	Target "Sequence:CK186430" 1 617
CK186468_bb	BLASTN	similarity	1	711	695	+	0	Target "Sequence:CK186468" 1 711
CK186503_bb	BLASTN	similarity	1	746	714	+	0	Target "Sequence:CK186503" 1 746
CK186515_bb	BLASTN	similarity	1	512	485	+	0	Target "Sequence:CK186515" 1 510
CK186516_bb	BLASTN	similarity	1	923	913	+	0	Target "Sequence:CK186516" 1 922
CK186586_bb	BLASTN	similarity	50	655	604	+	0	Target "Sequence:CK186586" 1 606
CK186608_bb	BLASTN	similarity	1	914	904	+	0	Target "Sequence:CK186608" 1 913
CK186641_bb	BLASTN	similarity	79	870	790	+	0	Target "Sequence:CK186641" 2 793
CK186649_bb	BLASTN	similarity	162	965	804	+	0	Target "Sequence:CK186649" 1 804
CK186764_bb	BLASTN	similarity	196	991	792	+	0	Target "Sequence:CK186764" 1 796
CK186765_bb	BLASTN	similarity	1	828	807	+	0	Target "Sequence:CK186765" 1 826
CK186795_bb	BLASTN	similarity	1	868	812	+	0	Target "Sequence:CK186795" 1 866
CK186884_bb	BLASTN	similarity	157	934	778	+	0	Target "Sequence:CK186884" 1 778
CK186908_bb	BLASTN	similarity	87	1023	927	+	0	Target "Sequence:CK186908" 1 936
CK186938_bb	BLASTN	similarity	1	756	752	+	0	Target "Sequence:CK186938" 1 756
CK187086_bb	BLASTN	similarity	1	888	872	+	0	Target "Sequence:CK187086" 1 887
CK187143_bb	BLASTN	similarity	1	983	965	+	0	Target "Sequence:CK187143" 1 982
CK187184_bb	BLASTN	similarity	1	688	682	+	0	Target "Sequence:CK187184" 1 688
CK187193_bb	BLASTN	similarity	1	666	644	+	0	Target "Sequence:CK187193" 1 665
CK187194_bb	BLASTN	similarity	1	911	865	+	0	Target "Sequence:CK187194" 1 909
CK187195_bb	BLASTN	similarity	62	862	785	+	0	Target "Sequence:CK187195" 1 799
CK187216_bb	BLASTN	similarity	107	906	771	+	0	Target "Sequence:CK187216" 1 796
CK187263_bb	BLASTN	similarity	1	890	872	+	0	Target "Sequence:CK187263" 1 889
CK187488_bb	BLASTN	similarity	35	857	819	+	0	Target "Sequence:CK187488" 1 823
CK187489_bb	BLASTN	similarity	1	895	893	+	0	Target "Sequence:CK187489" 1 895
CK187512_bb	BLASTN	similarity	1	875	857	+	0	Target "Sequence:CK187512" 1 874
CK187709_bb	BLASTN	similarity	122	555	408	+	0	Target "Sequence:CK187709" 3 436
CK187710_bb	BLASTN	similarity	1	972	960	+	0	Target "Sequence:CK187710" 1 971
CK187786_bb	BLASTN	similarity	88	942	827	+	0	Target "Sequence:CK187786" 1 851
CK187864_bb	BLASTN	similarity	1	536	534	+	0	Target "Sequence:CK187864" 1 536
CK187869_bb	BLASTN	similarity	83	815	723	+	0	Target "Sequence:CK187869" 4 736
CK187874_bb	BLASTN	similarity	1	930	888	+	0	Target "Sequence:CK187874" 1 927
CK187990_bb	BLASTN	similarity	1	545	517	+	0	Target "Sequence:CK187990" 1 544
CK188002_bb	BLASTN	similarity	1	705	705	+	0	Target "Sequence:CK188002" 1 705
CK188175_bb	BLASTN	similarity	134	527	392	+	0	Target "Sequence:CK188175" 1 394
CK188188_bb	BLASTN	similarity	1	714	678	+	0	Target "Sequence:CK188188" 1 713
CK188189_bb	BLASTN	similarity	1	949	945	+	0	Target "Sequence:CK188189" 1 949
CK188213_bb	BLASTN	similarity	1	877	867	+	0	Target "Sequence:CK188213" 1 876
CK188220_bb	BLASTN	similarity	58	798	721	+	0	Target "Sequence:CK188220" 1 741
CK188244_bb	BLASTN	similarity	8	265	191	-	0	Target "Sequence:TC22792" 1102 1355
CK188336_bb	BLASTN	similarity	38	939	890	+	0	Target "Sequence:CK188336" 1 902
CK188347_bb	BLASTN	similarity	158	753	592	+	0	Target "Sequence:CK188347" 1 596
CK188467_bb	BLASTN	similarity	1	949	904	+	0	Target "Sequence:CK188467" 1 947
CK188504_bb	BLASTN	similarity	1	643	641	+	0	Target "Sequence:CK188504" 1 643
CK188613_bb	BLASTN	similarity	177	960	770	+	0	Target "Sequence:CK188613" 1 784
CK188633_bb	BLASTN	similarity	1	803	793	+	0	Target "Sequence:CK188633" 1 802
CK188667_bb	BLASTN	similarity	1	811	795	+	0	Target "Sequence:CK188667" 1 809
CK188781_bb	BLASTN	similarity	127	1064	938	+	0	Target "Sequence:CK188781" 5 942
CK188830_bb	BLASTN	similarity	1	714	710	+	0	Target "Sequence:CK188830" 1 714
CK188831_bb	BLASTN	similarity	1	768	768	+	0	Target "Sequence:CK188831" 1 768
CK188915_bb	BLASTN	similarity	1	628	608	+	0	Target "Sequence:CK188915" 1 627
CK188978_bb	BLASTN	similarity	1	512	502	+	0	Target "Sequence:CK188978" 1 512
CK189048_bb	BLASTN	similarity	1	964	934	+	0	Target "Sequence:CK189048" 1 964
CK189050_bb	BLASTN	similarity	1	915	913	+	0	Target "Sequence:CK189050" 1 915
CK189070_bb	BLASTN	similarity	1	819	797	+	0	Target "Sequence:CK189070" 1 818
CK189219_bb	BLASTN	similarity	79	982	896	+	0	Target "Sequence:CK189219" 1 903
CK189289_bb	BLASTN	similarity	137	972	813	+	0	Target "Sequence:CK189289" 1 833
CK189309_bb	BLASTN	similarity	99	333	219	+	0	Target "Sequence:CK189309" 11 245
CK189310_bb	BLASTN	similarity	90	433	320	+	0	Target "Sequence:CK189310" 1 344
CK189317_bb	BLASTN	similarity	166	354	185	+	0	Target "Sequence:CK189317" 1 189
CK189318_bb	BLASTN	similarity	1	935	919	+	0	Target "Sequence:CK189318" 1 934
CK189372_bb	BLASTN	similarity	1	622	604	+	0	Target "Sequence:CK189372" 1 622
CK189403_bb	BLASTN	similarity	1	811	811	+	0	Target "Sequence:CK189403" 1 811
CK189404_bb	BLASTN	similarity	150	785	636	+	0	Target "Sequence:CK189404" 1 636
CK189448_bb	BLASTN	similarity	52	425	350	+	0	Target "Sequence:CK189448" 1 373
CK189449_bb	BLASTN	similarity	1	903	885	+	0	Target "Sequence:CK189449" 1 903
CK189499_bb	BLASTN	similarity	150	874	719	+	0	Target "Sequence:CK189499" 1 725
CK189512_bb	BLASTN	similarity	1	693	677	+	0	Target "Sequence:CK189512" 1 692
CK189591_bb	BLASTN	similarity	91	227	137	+	0	Target "Sequence:CK189591" 2 138
CK189592_bb	BLASTN	similarity	1	894	866	+	0	Target "Sequence:CK189592" 1 893
CK189620_bb	BLASTN	similarity	1	768	750	+	0	Target "Sequence:CK189620" 1 767
CK189621_bb	BLASTN	similarity	142	970	829	+	0	Target "Sequence:CK189621" 1 829
CK189655_bb	BLASTN	similarity	1	754	754	+	0	Target "Sequence:CK189655" 1 754
CK189708_bb	BLASTN	similarity	1	547	533	+	0	Target "Sequence:CK189708" 1 547
CK189732_bb	BLASTN	similarity	1	897	895	+	0	Target "Sequence:CK189732" 1 897
CK189823_bb	BLASTN	similarity	1	637	603	+	0	Target "Sequence:CK189823" 1 637
CK189824_bb	BLASTN	similarity	1	882	862	+	0	Target "Sequence:CK189824" 1 881
CK189829_bb	BLASTN	similarity	1	644	602	+	0	Target "Sequence:CK189829" 1 644
CK189839_bb	BLASTN	similarity	1	853	814	+	0	Target "Sequence:CK189839" 1 850
CK189944_bb	BLASTN	similarity	26	968	917	+	0	Target "Sequence:CK189944" 1 940
CK189985_bb	BLASTN	similarity	1	829	803	+	0	Target "Sequence:CK189985" 1 827
CK189986_bb	BLASTN	similarity	4	928	911	+	0	Target "Sequence:CK189986" 1 925
CK190069_bb	BLASTN	similarity	114	1014	901	+	0	Target "Sequence:CK190069" 1 901
CK190100_bb	BLASTN	similarity	106	877	772	+	0	Target "Sequence:CK190100" 1 772
CK190118_bb	BLASTN	similarity	1	593	589	+	0	Target "Sequence:CK190118" 1 593
CK190136_bb	BLASTN	similarity	120	986	867	+	0	Target "Sequence:CK190136" 1 867
CK190144_bb	BLASTN	similarity	149	1071	915	+	0	Target "Sequence:CK190144" 1 923
CK190172_bb	BLASTN	similarity	1	658	650	+	0	Target "Sequence:CK190172" 1 657
CK190251_bb	BLASTN	similarity	168	931	748	+	0	Target "Sequence:CK190251" 1 762
CK190289_bb	BLASTN	similarity	1	348	336	+	0	Target "Sequence:CK190289" 1 347
CK190403_bb	BLASTN	similarity	1	510	510	+	0	Target "Sequence:CK190403" 1 510
CK190619_bb	BLASTN	similarity	1	592	584	+	0	Target "Sequence:CK190619" 1 592
CK190735_bb	BLASTN	similarity	1	867	859	+	0	Target "Sequence:CK190735" 1 866
CK190744_bb	BLASTN	similarity	1	854	774	+	0	Target "Sequence:CK190744" 1 845
CK190830_bb	BLASTN	similarity	1	949	941	+	0	Target "Sequence:CK190830" 1 949
CK190840_bb	BLASTN	similarity	1	848	836	+	0	Target "Sequence:CK190840" 1 848
CK190958_bb	BLASTN	similarity	1	859	843	+	0	Target "Sequence:CK190958" 1 858
CK190977_bb	BLASTN	similarity	1	806	806	+	0	Target "Sequence:CK190977" 1 806
CK191107_bb	BLASTN	similarity	27	837	803	+	0	Target "Sequence:CK191107" 1 811
CK191187_bb	BLASTN	similarity	1	789	783	+	0	Target "Sequence:CK191187" 1 789
CK191249_bb	BLASTN	similarity	1	820	798	+	0	Target "Sequence:CK191249" 1 818
CK191293_bb	BLASTN	similarity	1	858	834	+	0	Target "Sequence:CK191293" 1 857
CK191332_bb	BLASTN	similarity	1	866	844	+	0	Target "Sequence:CK191332" 1 864
CK191354_bb	BLASTN	similarity	199	1112	892	+	0	Target "Sequence:CK191354" 1 912
CK191471_bb	BLASTN	similarity	1	503	479	+	0	Target "Sequence:CK191471" 1 501
CK191521_bb	BLASTN	similarity	1	871	861	+	0	Target "Sequence:CK191521" 1 870
CK191548_bb	BLASTN	similarity	1	752	725	+	0	Target "Sequence:CK191548" 1 748
CK191592_bb	BLASTN	similarity	51	968	918	+	0	Target "Sequence:CK191592" 1 918
CK191660_bb	BLASTN	similarity	1	827	801	+	0	Target "Sequence:CK191660" 1 824
CK191770_bb	BLASTN	similarity	131	838	696	+	0	Target "Sequence:CK191770" 1 707
CK191874_bb	BLASTN	similarity	50	828	773	+	0	Target "Sequence:CK191874" 3 781
CK191978_bb	BLASTN	similarity	86	970	883	+	0	Target "Sequence:CK191978" 3 887
CK192035_bb	BLASTN	similarity	128	1049	916	+	0	Target "Sequence:CK192035" 1 922
CK192052_bb	BLASTN	similarity	1	880	878	+	0	Target "Sequence:CK192052" 1 880
CK192108_bb	BLASTN	similarity	1	917	909	+	0	Target "Sequence:CK192108" 1 916
CK192124_bb	BLASTN	similarity	1	740	738	+	0	Target "Sequence:CK192124" 1 740
CK192166_bb	BLASTN	similarity	1	671	643	+	0	Target "Sequence:CK192166" 1 669
CK192167_bb	BLASTN	similarity	1	247	235	+	0	Target "Sequence:CK192167" 1 246
CK192215_bb	BLASTN	similarity	180	334	155	+	0	Target "Sequence:CK192215" 1 155
CK192312_bb	BLASTN	similarity	1	765	723	+	0	Target "Sequence:CK192312" 1 764
CK192373_bb	BLASTN	similarity	7	772	758	+	0	Target "Sequence:CK192373" 2 767
CK192452_bb	BLASTN	similarity	1	939	939	+	0	Target "Sequence:CK192452" 1 939
CK192538_bb	BLASTN	similarity	196	962	767	+	0	Target "Sequence:CK192538" 4 770
CK192539_bb	BLASTN	similarity	117	903	705	+	0	Target "Sequence:CK192539" 1 787
CK192548_bb	BLASTN	similarity	112	841	704	+	0	Target "Sequence:CK192548" 1 730
CK192576_bb	BLASTN	similarity	1	936	900	+	0	Target "Sequence:CK192576" 1 935
CK192625_bb	BLASTN	similarity	32	842	789	+	0	Target "Sequence:CK192625" 2 810
CK192626_bb	BLASTN	similarity	142	1051	876	+	0	Target "Sequence:CK192626" 1 909
CK192632_bb	BLASTN	similarity	1	675	649	+	0	Target "Sequence:CK192632" 1 674
CK192707_bb	BLASTN	similarity	97	837	723	+	0	Target "Sequence:CK192707" 1 741
CK192719_bb	BLASTN	similarity	1	723	679	+	0	Target "Sequence:CK192719" 1 722
CK192723_bb	BLASTN	similarity	1	828	814	+	0	Target "Sequence:CK192723" 1 827
CK192768_bb	BLASTN	similarity	1	625	615	+	0	Target "Sequence:CK192768" 1 625
CK192779_bb	BLASTN	similarity	1	864	816	+	0	Target "Sequence:CK192779" 1 863
CK192830_bb	BLASTN	similarity	153	577	419	+	0	Target "Sequence:CK192830" 3 427
CV435595_bb	BLASTN	similarity	164	586	421	+	0	Target "Sequence:CV435595" 1 423
CV435634_bb	BLASTN	similarity	1	955	935	+	0	Target "Sequence:CV435634" 1 954
CV435644_bb	BLASTN	similarity	1	843	815	+	0	Target "Sequence:CV435644" 1 841
CV435686_bb	BLASTN	similarity	119	676	550	+	0	Target "Sequence:CV435686" 1 558
CV435687_bb	BLASTN	similarity	1	666	624	+	0	Target "Sequence:CV435687" 1 663
CV435725_bb	BLASTN	similarity	63	433	371	+	0	Target "Sequence:CV435725" 2 372
CV435726_bb	BLASTN	similarity	1	856	850	+	0	Target "Sequence:CV435726" 1 856
CV435747_bb	BLASTN	similarity	1	982	950	+	0	Target "Sequence:CV435747" 1 981
CV435861_bb	BLASTN	similarity	125	355	219	+	0	Target "Sequence:CV435861" 1 231
CV435865_bb	BLASTN	similarity	84	801	680	+	0	Target "Sequence:CV435865" 1 718
CV435884_bb	BLASTN	similarity	1	102	100	+	0	Target "Sequence:CV435884" 1 102
CV435915_bb	BLASTN	similarity	1	934	926	+	0	Target "Sequence:CV435915" 1 933
CV435924_bb	BLASTN	similarity	139	810	624	+	0	Target "Sequence:CV435924" 1 669
CV435932_bb	BLASTN	similarity	1	677	665	+	0	Target "Sequence:CV435932" 1 677
CV435938_bb	BLASTN	similarity	1	638	616	+	0	Target "Sequence:CV435938" 1 637
CV435992_bb	BLASTN	similarity	72	694	574	+	0	Target "Sequence:CV435992" 1 619
CV436140_bb	BLASTN	similarity	145	989	841	+	0	Target "Sequence:CV436140" 1 845
CV436156_bb	BLASTN	similarity	133	690	530	+	0	Target "Sequence:CV436156" 4 561
CV436161_bb	BLASTN	similarity	1	528	526	+	0	Target "Sequence:CV436161" 1 528
CV436162_bb	BLASTN	similarity	1	850	820	+	0	Target "Sequence:CV436162" 1 849
CV436198_bb	BLASTN	similarity	3	874	846	+	0	Target "Sequence:CV436198" 1 872
CV436218_bb	BLASTN	similarity	1	194	176	+	0	Target "Sequence:CV436218" 1 194
CV436226_bb	BLASTN	similarity	1	829	757	+	0	Target "Sequence:CV436226" 1 825
CV436253_bb	BLASTN	similarity	1	454	418	+	0	Target "Sequence:CV436253" 1 454
CV436284_bb	BLASTN	similarity	1	690	680	+	0	Target "Sequence:CV436284" 1 690
CV436286_bb	BLASTN	similarity	1	755	733	+	0	Target "Sequence:CV436286" 1 754
CV436293_bb	BLASTN	similarity	146	345	200	+	0	Target "Sequence:CV436293" 1 200
CV436365_bb	BLASTN	similarity	118	960	831	+	0	Target "Sequence:CV436365" 1 843
CV436366_bb	BLASTN	similarity	1	581	565	+	0	Target "Sequence:CV436366" 1 579
CV436408_bb	BLASTN	similarity	1	418	396	+	0	Target "Sequence:CV436408" 1 416
CV436418_bb	BLASTN	similarity	167	302	136	+	0	Target "Sequence:CV436418" 1 136
CV436428_bb	BLASTN	similarity	104	822	699	+	0	Target "Sequence:CV436428" 3 720
CV436534_bb	BLASTN	similarity	1	832	778	+	0	Target "Sequence:CV436534" 1 831
CV436586_bb	BLASTN	similarity	1	725	719	+	0	Target "Sequence:CV436586" 1 725
CV436604_bb	BLASTN	similarity	170	1142	965	+	0	Target "Sequence:CV436604" 1 972
CV436652_bb	BLASTN	similarity	1	824	816	+	0	Target "Sequence:CV436652" 1 823
CV436655_bb	BLASTN	similarity	1	244	244	+	0	Target "Sequence:CV436655" 1 244
CV436676_bb	BLASTN	similarity	139	722	580	+	0	Target "Sequence:CV436676" 1 584
CV436677_bb	BLASTN	similarity	1	267	267	+	0	Target "Sequence:CV436677" 1 267
CV436705_bb	BLASTN	similarity	77	792	704	+	0	Target "Sequence:CV436705" 1 716
CV436706_bb	BLASTN	similarity	1	769	739	+	0	Target "Sequence:CV436706" 1 769
CV436734_bb	BLASTN	similarity	43	956	898	+	0	Target "Sequence:CV436734" 1 912
CV436786_bb	BLASTN	similarity	1	880	878	+	0	Target "Sequence:CV436786" 1 880
CV436815_bb	BLASTN	similarity	5	967	959	+	0	Target "Sequence:CV436815" 1 963
CV436820_bb	BLASTN	similarity	23	691	667	+	0	Target "Sequence:CV436820" 1 669
CV436821_bb	BLASTN	similarity	1	945	917	+	0	Target "Sequence:CV436821" 1 944
CV436873_bb	BLASTN	similarity	87	636	550	+	0	Target "Sequence:CV436873" 1 550
CV436947_bb	BLASTN	similarity	1	703	693	+	0	Target "Sequence:CV436947" 1 702
CV436975_bb	BLASTN	similarity	1	570	540	+	0	Target "Sequence:CV436975" 1 569
CV437024_bb	BLASTN	similarity	1	892	850	+	0	Target "Sequence:CV437024" 1 890
CV437039_bb	BLASTN	similarity	1	623	561	+	0	Target "Sequence:CV437039" 1 622
CV437067_bb	BLASTN	similarity	6	810	801	+	0	Target "Sequence:CV437067" 1 805
CV437073_bb	BLASTN	similarity	1	876	848	+	0	Target "Sequence:CV437073" 1 875
CV437181_bb	BLASTN	similarity	1	881	873	+	0	Target "Sequence:CV437181" 1 881
CV437215_bb	BLASTN	similarity	1	637	637	+	0	Target "Sequence:CV437215" 1 637
CV437247_bb	BLASTN	similarity	1	818	812	+	0	Target "Sequence:CV437247" 1 818
CV437254_bb	BLASTN	similarity	1	646	632	+	0	Target "Sequence:CV437254" 1 645
CV437269_bb	BLASTN	similarity	150	847	672	+	0	Target "Sequence:CV437269" 2 698
CV437362_bb	BLASTN	similarity	124	841	665	+	0	Target "Sequence:CV437362" 1 715
CV437372_bb	BLASTN	similarity	1	782	764	+	0	Target "Sequence:CV437372" 1 782
CV437435_bb	BLASTN	similarity	28	842	795	+	0	Target "Sequence:CV437435" 1 815
CV437440_bb	BLASTN	similarity	1	717	711	+	0	Target "Sequence:CV437440" 1 717
CV437533_bb	BLASTN	similarity	1	700	700	+	0	Target "Sequence:CV437533" 1 700
CV437571_bb	BLASTN	similarity	1	877	853	+	0	Target "Sequence:CV437571" 1 876
CV437592_bb	BLASTN	similarity	1	598	562	+	0	Target "Sequence:CV437592" 1 597
CV437603_bb	BLASTN	similarity	85	867	764	+	0	Target "Sequence:CV437603" 1 781
CV437638_bb	BLASTN	similarity	1	846	824	+	0	Target "Sequence:CV437638" 1 846
CV437639_bb	BLASTN	similarity	1	700	700	+	0	Target "Sequence:CV437639" 1 700
CV437702_bb	BLASTN	similarity	183	817	617	+	0	Target "Sequence:CV437702" 1 634
CV437714_bb	BLASTN	similarity	1	801	784	+	0	Target "Sequence:CV437714" 1 799
CV437750_bb	BLASTN	similarity	48	693	624	+	0	Target "Sequence:CV437750" 1 646
CV438036_bb	BLASTN	similarity	1	730	718	+	0	Target "Sequence:CV438036" 1 730
CV438037_bb	BLASTN	similarity	1	823	815	+	0	Target "Sequence:CV438037" 1 822
CV438070_bb	BLASTN	similarity	189	852	656	+	0	Target "Sequence:CV438070" 1 663
CV438071_bb	BLASTN	similarity	1	822	822	+	0	Target "Sequence:CV438071" 1 822
CV438074_bb	BLASTN	similarity	119	919	783	+	0	Target "Sequence:CV438074" 1 801
CV438088_bb	BLASTN	similarity	1	778	754	+	0	Target "Sequence:CV438088" 1 777
CV438102_bb	BLASTN	similarity	129	555	427	+	0	Target "Sequence:CV438102" 1 427
CV438114_bb	BLASTN	similarity	1	707	667	+	0	Target "Sequence:CV438114" 1 703
CV438123_bb	BLASTN	similarity	1	734	726	+	0	Target "Sequence:CV438123" 1 734
CV438162_bb	BLASTN	similarity	1	822	764	+	0	Target "Sequence:CV438162" 1 822
CV438197_bb	BLASTN	similarity	1	933	915	+	0	Target "Sequence:CV438197" 1 931
CV438215_bb	BLASTN	similarity	107	1029	911	+	0	Target "Sequence:CV438215" 1 922
CV438355_bb	BLASTN	similarity	1	724	679	+	0	Target "Sequence:CV438355" 1 721
CV438503_bb	BLASTN	similarity	15	626	598	+	0	Target "Sequence:CV438503" 1 612
CV438506_bb	BLASTN	similarity	4	767	734	+	0	Target "Sequence:CV438506" 1 763
CV438532_bb	BLASTN	similarity	1	881	842	+	0	Target "Sequence:CV438532" 1 876
CV438620_bb	BLASTN	similarity	136	945	810	+	0	Target "Sequence:CV438620" 1 810
CV438686_bb	BLASTN	similarity	1	719	717	+	0	Target "Sequence:CV438686" 1 719
CV438703_bb	BLASTN	similarity	143	1068	926	+	0	Target "Sequence:CV438703" 1 926
CV438726_bb	BLASTN	similarity	1	583	532	+	0	Target "Sequence:CV438726" 1 579
CV438789_bb	BLASTN	similarity	144	982	831	+	0	Target "Sequence:CV438789" 1 839
CV438951_bb	BLASTN	similarity	1	687	621	+	0	Target "Sequence:CV438951" 1 682
CV438952_bb	BLASTN	similarity	121	641	505	+	0	Target "Sequence:CV438952" 1 519
CV439081_bb	BLASTN	similarity	1	536	528	+	0	Target "Sequence:CV439081" 1 535
CV439157_bb	BLASTN	similarity	181	418	236	+	0	Target "Sequence:CV439157" 1 238
CV439227_bb	BLASTN	similarity	22	389	338	+	0	Target "Sequence:CV439227" 1 365
CV439228_bb	BLASTN	similarity	147	963	817	+	0	Target "Sequence:CV439228" 1 817
CV439281_bb	BLASTN	similarity	1	883	867	+	0	Target "Sequence:CV439281" 1 882
CV439381_bb	BLASTN	similarity	37	901	865	+	0	Target "Sequence:CV439381" 1 865
CV439453_bb	BLASTN	similarity	1	679	669	+	0	Target "Sequence:CV439453" 1 679
CV439461_bb	BLASTN	similarity	16	614	579	+	0	Target "Sequence:CV439461" 1 597
CV439503_bb	BLASTN	similarity	207	853	637	+	0	Target "Sequence:CV439503" 1 646
CV439516_bb	BLASTN	similarity	1	434	432	+	0	Target "Sequence:CV439516" 1 434
CV439583_bb	BLASTN	similarity	155	1066	904	+	0	Target "Sequence:CV439583" 1 911
CV439607_bb	BLASTN	similarity	2	681	678	+	0	Target "Sequence:CV439607" 1 680
CV439634_bb	BLASTN	similarity	98	808	711	+	0	Target "Sequence:CV439634" 1 711
CV439652_bb	BLASTN	similarity	1	631	587	+	0	Target "Sequence:CV439652" 1 627
CV439741_bb	BLASTN	similarity	1	759	741	+	0	Target "Sequence:CV439741" 1 757
CV439744_bb	BLASTN	similarity	136	897	747	+	0	Target "Sequence:CV439744" 1 760
CV439927_bb	BLASTN	similarity	1	577	573	+	0	Target "Sequence:CV439927" 1 577
CV439928_bb	BLASTN	similarity	1	970	929	+	0	Target "Sequence:CV439928" 1 966
CV439929_bb	BLASTN	similarity	169	713	500	+	0	Target "Sequence:CV439929" 1 541
CV439947_bb	BLASTN	similarity	1	558	530	+	0	Target "Sequence:CV439947" 1 557
CV439972_bb	BLASTN	similarity	1	781	757	+	0	Target "Sequence:CV439972" 1 780
CV440002_bb	BLASTN	similarity	1	823	789	+	0	Target "Sequence:CV440002" 1 819
CV440038_bb	BLASTN	similarity	29	710	656	+	0	Target "Sequence:CV440038" 2 683
CV440043_bb	BLASTN	similarity	15	773	745	+	0	Target "Sequence:CV440043" 1 758
CV440065_bb	BLASTN	similarity	98	884	785	+	0	Target "Sequence:CV440065" 1 787
CV440066_bb	BLASTN	similarity	1	828	790	+	0	Target "Sequence:CV440066" 1 825
CV440072_bb	BLASTN	similarity	134	1037	885	+	0	Target "Sequence:CV440072" 1 901
CV440149_bb	BLASTN	similarity	98	579	478	+	0	Target "Sequence:CV440149" 1 482
CV440193_bb	BLASTN	similarity	1	777	777	+	0	Target "Sequence:CV440193" 1 777
CV440292_bb	BLASTN	similarity	1	704	688	+	0	Target "Sequence:CV440292" 1 702
CV440321_bb	BLASTN	similarity	68	902	821	+	0	Target "Sequence:CV440321" 1 835
CV440374_bb	BLASTN	similarity	114	325	190	+	0	Target "Sequence:CV440374" 1 212
CV440378_bb	BLASTN	similarity	1	848	836	+	0	Target "Sequence:CV440378" 1 847
CV440444_bb	BLASTN	similarity	158	880	697	+	0	Target "Sequence:CV440444" 4 726
CV440458_bb	BLASTN	similarity	149	1054	858	+	0	Target "Sequence:CV440458" 1 903
CV440459_bb	BLASTN	similarity	1	175	167	+	0	Target "Sequence:CV440459" 1 174
CV440460_bb	BLASTN	similarity	57	657	539	+	0	Target "Sequence:CV440460" 1 599
CV440494_bb	BLASTN	similarity	200	1001	778	+	0	Target "Sequence:CV440494" 1 799
CV440495_bb	BLASTN	similarity	1	770	768	+	0	Target "Sequence:CV440495" 1 770
CV440511_bb	BLASTN	similarity	1	465	459	+	0	Target "Sequence:CV440511" 1 465
CV440630_bb	BLASTN	similarity	1	859	857	+	0	Target "Sequence:CV440630" 1 859
CV440712_bb	BLASTN	similarity	1	732	688	+	0	Target "Sequence:CV440712" 1 731
CV440769_bb	BLASTN	similarity	1	950	918	+	0	Target "Sequence:CV440769" 1 946
CV441049_bb	BLASTN	similarity	1	877	859	+	0	Target "Sequence:CV441049" 1 876
CV441050_bb	BLASTN	similarity	1	979	931	+	0	Target "Sequence:CV441050" 1 976
CV441092_bb	BLASTN	similarity	1	915	881	+	0	Target "Sequence:CV441092" 1 911
CV441162_bb	BLASTN	similarity	1	745	711	+	0	Target "Sequence:CV441162" 1 744
CV441163_bb	BLASTN	similarity	93	886	756	+	0	Target "Sequence:CV441163" 1 790
CV441191_bb	BLASTN	similarity	1	229	219	+	0	Target "Sequence:CV441191" 1 228
CV441194_bb	BLASTN	similarity	85	736	652	+	0	Target "Sequence:CV441194" 3 654
CV441234_bb	BLASTN	similarity	1	737	727	+	0	Target "Sequence:CV441234" 1 737
CV441238_bb	BLASTN	similarity	1	748	746	+	0	Target "Sequence:CV441238" 1 748
CV441242_bb	BLASTN	similarity	59	736	676	+	0	Target "Sequence:CV441242" 1 678
CV441299_bb	BLASTN	similarity	1	964	948	+	0	Target "Sequence:CV441299" 1 962
CV441347_bb	BLASTN	similarity	1	427	393	+	0	Target "Sequence:CV441347" 1 425
CV441368_bb	BLASTN	similarity	1	755	745	+	0	Target "Sequence:CV441368" 1 755
CV441534_bb	BLASTN	similarity	22	544	521	+	0	Target "Sequence:CV441534" 1 523
CV441577_bb	BLASTN	similarity	1	669	661	+	0	Target "Sequence:CV441577" 1 669
CV441580_bb	BLASTN	similarity	1	284	268	+	0	Target "Sequence:CV441580" 1 284
CV441611_bb	BLASTN	similarity	1	817	804	+	0	Target "Sequence:CV441611" 1 815
CV441613_bb	BLASTN	similarity	1	419	419	+	0	Target "Sequence:CV441613" 1 419
CV441625_bb	BLASTN	similarity	110	891	780	+	0	Target "Sequence:CV441625" 4 785
CV441648_bb	BLASTN	similarity	26	264	225	+	0	Target "Sequence:CV441648" 1 239
CV441669_bb	BLASTN	similarity	1	795	793	+	0	Target "Sequence:CV441669" 1 795
CV441719_bb	BLASTN	similarity	166	1037	870	+	0	Target "Sequence:CV441719" 1 872
CV441741_bb	BLASTN	similarity	125	628	500	+	0	Target "Sequence:CV441741" 1 504
CV441799_bb	BLASTN	similarity	1	958	954	+	0	Target "Sequence:CV441799" 1 958
CV441954_bb	BLASTN	similarity	1	690	652	+	0	Target "Sequence:CV441954" 1 689
CV441992_bb	BLASTN	similarity	1	599	595	+	0	Target "Sequence:CV441992" 1 599
CV442038_bb	BLASTN	similarity	1	457	457	+	0	Target "Sequence:CV442038" 1 457
CV442065_bb	BLASTN	similarity	48	984	937	+	0	Target "Sequence:CV442065" 1 937
CV442066_bb	BLASTN	similarity	1	889	887	+	0	Target "Sequence:CV442066" 1 889
CV442105_bb	BLASTN	similarity	1	985	983	+	0	Target "Sequence:CV442105" 1 985
CV442119_bb	BLASTN	similarity	1	699	697	+	0	Target "Sequence:CV442119" 1 699
CV442126_bb	BLASTN	similarity	60	796	735	+	0	Target "Sequence:CV442126" 1 737
CV442131_bb	BLASTN	similarity	162	601	440	+	0	Target "Sequence:CV442131" 4 443
CV442192_bb	BLASTN	similarity	1	646	620	+	0	Target "Sequence:CV442192" 1 646
CV442226_bb	BLASTN	similarity	1	809	781	+	0	Target "Sequence:CV442226" 1 806
CV442245_bb	BLASTN	similarity	1	745	737	+	0	Target "Sequence:CV442245" 1 744
CV442255_bb	BLASTN	similarity	1	727	691	+	0	Target "Sequence:CV442255" 1 726
CV442268_bb	BLASTN	similarity	1	823	803	+	0	Target "Sequence:CV442268" 1 823
CV442271_bb	BLASTN	similarity	204	916	709	+	0	Target "Sequence:CV442271" 1 713
CV442318_bb	BLASTN	similarity	65	671	551	+	0	Target "Sequence:CV442318" 1 603
CV442329_bb	BLASTN	similarity	1	794	776	+	0	Target "Sequence:CV442329" 1 792
CV442471_bb	BLASTN	similarity	1	834	824	+	0	Target "Sequence:CV442471" 1 833
CV442512_bb	BLASTN	similarity	18	800	775	+	0	Target "Sequence:CV442512" 5 787
CV442535_bb	BLASTN	similarity	1	645	633	+	0	Target "Sequence:CV442535" 1 644
CV442597_bb	BLASTN	similarity	1	550	546	+	0	Target "Sequence:CV442597" 1 550
CV442630_bb	BLASTN	similarity	1	236	198	+	0	Target "Sequence:CV442630" 1 234
CV442679_bb	BLASTN	similarity	105	792	680	+	0	Target "Sequence:CV442679" 1 688
CV442680_bb	BLASTN	similarity	165	896	704	+	0	Target "Sequence:CV442680" 1 732
CV442734_bb	BLASTN	similarity	1	742	740	+	0	Target "Sequence:CV442734" 1 742
CV442781_bb	BLASTN	similarity	1	821	811	+	0	Target "Sequence:CV442781" 1 820
CV442784_bb	BLASTN	similarity	1	567	551	+	0	Target "Sequence:CV442784" 1 566
CV442807_bb	BLASTN	similarity	1	621	590	+	0	Target "Sequence:CV442807" 1 618
CV442883_bb	BLASTN	similarity	1	953	942	+	0	Target "Sequence:CV442883" 1 951
CV442934_bb	BLASTN	similarity	1	521	513	+	0	Target "Sequence:CV442934" 1 521
CV443100_bb	BLASTN	similarity	168	762	593	+	0	Target "Sequence:CV443100" 2 596
CV443111_bb	BLASTN	similarity	1	428	424	+	0	Target "Sequence:CV443111" 1 428
CV443126_bb	BLASTN	similarity	1	930	930	+	0	Target "Sequence:CV443126" 1 930
CV443156_bb	BLASTN	similarity	1	780	756	+	0	Target "Sequence:CV443156" 1 778
CV443167_bb	BLASTN	similarity	193	900	696	+	0	Target "Sequence:CV443167" 1 708
CV443168_bb	BLASTN	similarity	171	994	822	+	0	Target "Sequence:CV443168" 1 824
CV443183_bb	BLASTN	similarity	1	798	780	+	0	Target "Sequence:CV443183" 1 796
CV443210_bb	BLASTN	similarity	147	1121	939	+	0	Target "Sequence:CV443210" 1 971
CV443289_bb	BLASTN	similarity	1	604	594	+	0	Target "Sequence:CV443289" 1 604
CV443323_bb	BLASTN	similarity	48	797	750	+	0	Target "Sequence:CV443323" 1 750
CV443327_bb	BLASTN	similarity	88	517	414	+	0	Target "Sequence:CV443327" 1 428
CV443328_bb	BLASTN	similarity	1	908	900	+	0	Target "Sequence:CV443328" 1 907
CV443392_bb	BLASTN	similarity	1	242	203	+	0	Target "Sequence:CV443392" 1 238
CV443442_bb	BLASTN	similarity	1	501	479	+	0	Target "Sequence:CV443442" 1 500
CV443452_bb	BLASTN	similarity	130	1021	888	+	0	Target "Sequence:CV443452" 1 892
CV443453_bb	BLASTN	similarity	134	982	833	+	0	Target "Sequence:CV443453" 1 848
CV443458_bb	BLASTN	similarity	66	511	440	+	0	Target "Sequence:CV443458" 1 446
CV443516_bb	BLASTN	similarity	117	705	589	+	0	Target "Sequence:CV443516" 1 589
CV443536_bb	BLASTN	similarity	1	641	633	+	0	Target "Sequence:CV443536" 1 641
CV443576_bb	BLASTN	similarity	1	692	684	+	0	Target "Sequence:CV443576" 1 691
CV443577_bb	BLASTN	similarity	45	916	872	+	0	Target "Sequence:CV443577" 1 872
CV443612_bb	BLASTN	similarity	1	805	797	+	0	Target "Sequence:CV443612" 1 804
CV443627_bb	BLASTN	similarity	165	1030	860	+	0	Target "Sequence:CV443627" 1 866
CV443631_bb	BLASTN	similarity	1	488	446	+	0	Target "Sequence:CV443631" 1 485
CV443718_bb	BLASTN	similarity	1	968	926	+	0	Target "Sequence:CV443718" 1 967
CV443775_bb	BLASTN	similarity	1	921	921	+	0	Target "Sequence:CV443775" 1 921
CV443810_bb	BLASTN	similarity	1	731	677	+	0	Target "Sequence:CV443810" 1 728
CV443814_bb	BLASTN	similarity	147	1079	915	+	0	Target "Sequence:CV443814" 1 933
CV443853_bb	BLASTN	similarity	15	887	861	+	0	Target "Sequence:CV443853" 1 872
CV443912_bb	BLASTN	similarity	1	696	672	+	0	Target "Sequence:CV443912" 1 694
CV443924_bb	BLASTN	similarity	1	940	912	+	0	Target "Sequence:CV443924" 1 939
CV443993_bb	BLASTN	similarity	133	586	450	+	0	Target "Sequence:CV443993" 1 454
CV444027_bb	BLASTN	similarity	34	686	649	+	0	Target "Sequence:CV444027" 1 653
CV444098_bb	BLASTN	similarity	24	923	898	+	0	Target "Sequence:CV444098" 1 900
CV444114_bb	BLASTN	similarity	1	375	375	+	0	Target "Sequence:CV444114" 1 375
CV444161_bb	BLASTN	similarity	1	862	840	+	0	Target "Sequence:CV444161" 1 861
CV444180_bb	BLASTN	similarity	1	980	980	+	0	Target "Sequence:CV444180" 1 980
CV444193_bb	BLASTN	similarity	111	560	450	+	0	Target "Sequence:CV444193" 1 450
CV444194_bb	BLASTN	similarity	1	576	564	+	0	Target "Sequence:CV444194" 1 575
CV444202_bb	BLASTN	similarity	1	898	878	+	0	Target "Sequence:CV444202" 1 897
CV444240_bb	BLASTN	similarity	1	656	623	+	0	Target "Sequence:CV444240" 1 654
CV444251_bb	BLASTN	similarity	1	921	901	+	0	Target "Sequence:CV444251" 1 920
CV444372_bb	BLASTN	similarity	1	904	884	+	0	Target "Sequence:CV444372" 1 903
CV444449_bb	BLASTN	similarity	1	892	878	+	0	Target "Sequence:CV444449" 1 891
CV444467_bb	BLASTN	similarity	22	661	624	+	0	Target "Sequence:CV444467" 1 640
CV444468_bb	BLASTN	similarity	1	913	895	+	0	Target "Sequence:CV444468" 1 913
CV444490_bb	BLASTN	similarity	1	957	921	+	0	Target "Sequence:CV444490" 1 956
CV444551_bb	BLASTN	similarity	1	486	468	+	0	Target "Sequence:CV444551" 1 484
CV444578_bb	BLASTN	similarity	1	262	258	+	0	Target "Sequence:CV444578" 1 262
CV444609_bb	BLASTN	similarity	1	826	826	+	0	Target "Sequence:CV444609" 1 826
CV444628_bb	BLASTN	similarity	1	824	812	+	0	Target "Sequence:CV444628" 1 824
CV444657_bb	BLASTN	similarity	1	632	632	+	0	Target "Sequence:CV444657" 1 632
CV444686_bb	BLASTN	similarity	1	694	672	+	0	Target "Sequence:CV444686" 1 692
CV444711_bb	BLASTN	similarity	38	741	656	+	0	Target "Sequence:CV444711" 1 704
CV444722_bb	BLASTN	similarity	1	874	866	+	0	Target "Sequence:CV444722" 1 873
CV444788_bb	BLASTN	similarity	160	1145	974	+	0	Target "Sequence:CV444788" 1 986
CV444949_bb	BLASTN	similarity	1	818	810	+	0	Target "Sequence:CV444949" 1 817
CV444972_bb	BLASTN	similarity	47	846	782	+	0	Target "Sequence:CV444972" 10 809
CV445013_bb	BLASTN	similarity	1	827	827	+	0	Target "Sequence:CV445013" 1 827
CV445102_bb	BLASTN	similarity	1	897	875	+	0	Target "Sequence:CV445102" 1 896
CV445145_bb	BLASTN	similarity	1	904	888	+	0	Target "Sequence:CV445145" 1 903
CV445167_bb	BLASTN	similarity	18	475	432	+	0	Target "Sequence:CV445167" 1 457
CV445168_bb	BLASTN	similarity	66	912	847	+	0	Target "Sequence:CV445168" 1 847
CV445263_bb	BLASTN	similarity	1	613	585	+	0	Target "Sequence:CV445263" 1 612
CV445273_bb	BLASTN	similarity	1	690	678	+	0	Target "Sequence:CV445273" 1 689
CV445276_bb	BLASTN	similarity	106	917	808	+	0	Target "Sequence:CV445276" 1 812
CV445289_bb	BLASTN	similarity	82	535	454	+	0	Target "Sequence:CV445289" 2 455
CV445301_bb	BLASTN	similarity	1	808	744	+	0	Target "Sequence:CV445301" 1 807
CV445302_bb	BLASTN	similarity	72	904	821	+	0	Target "Sequence:CV445302" 1 833
CV445353_bb	BLASTN	similarity	183	791	607	+	0	Target "Sequence:CV445353" 3 611
CV445513_bb	BLASTN	similarity	1	625	615	+	0	Target "Sequence:CV445513" 1 624
CV445561_bb	BLASTN	similarity	152	766	605	+	0	Target "Sequence:CV445561" 1 614
CV445617_bb	BLASTN	similarity	50	760	703	+	0	Target "Sequence:CV445617" 1 711
CV445620_bb	BLASTN	similarity	1	643	631	+	0	Target "Sequence:CV445620" 1 642
CV445621_bb	BLASTN	similarity	1	918	916	+	0	Target "Sequence:CV445621" 1 918
CV445691_bb	BLASTN	similarity	23	920	898	+	0	Target "Sequence:CV445691" 1 898
CV445775_bb	BLASTN	similarity	1	798	796	+	0	Target "Sequence:CV445775" 1 798
CV445794_bb	BLASTN	similarity	1	696	686	+	0	Target "Sequence:CV445794" 1 696
CV445816_bb	BLASTN	similarity	1	730	722	+	0	Target "Sequence:CV445816" 1 730
CV445831_bb	BLASTN	similarity	1	740	718	+	0	Target "Sequence:CV445831" 1 738
CV445838_bb	BLASTN	similarity	200	844	645	+	0	Target "Sequence:CV445838" 1 645
CV445839_bb	BLASTN	similarity	1	829	800	+	0	Target "Sequence:CV445839" 1 827
CV445846_bb	BLASTN	similarity	1	611	587	+	0	Target "Sequence:CV445846" 1 611
CV445905_bb	BLASTN	similarity	125	1033	905	+	0	Target "Sequence:CV445905" 4 912
CV445943_bb	BLASTN	similarity	77	975	895	+	0	Target "Sequence:CV445943" 13 911
CV445955_bb	BLASTN	similarity	1	653	599	+	0	Target "Sequence:CV445955" 1 648
CV445988_bb	BLASTN	similarity	161	1093	897	+	0	Target "Sequence:CV445988" 1 932
CV446008_bb	BLASTN	similarity	1	864	853	+	0	Target "Sequence:CV446008" 1 862
CV446010_bb	BLASTN	similarity	94	1004	899	+	0	Target "Sequence:CV446010" 1 910
CV446014_bb	BLASTN	similarity	1	863	861	+	0	Target "Sequence:CV446014" 1 863
CV446024_bb	BLASTN	similarity	1	815	807	+	0	Target "Sequence:CV446024" 1 814
CV446048_bb	BLASTN	similarity	1	706	668	+	0	Target "Sequence:CV446048" 1 704
CV446070_bb	BLASTN	similarity	1	840	778	+	0	Target "Sequence:CV446070" 1 838
CV446169_bb	BLASTN	similarity	1	687	675	+	0	Target "Sequence:CV446169" 1 686
CV446170_bb	BLASTN	similarity	1	710	702	+	0	Target "Sequence:CV446170" 1 709
CV446308_bb	BLASTN	similarity	107	805	669	+	0	Target "Sequence:CV446308" 1 698
CV446309_bb	BLASTN	similarity	1	364	344	+	0	Target "Sequence:CV446309" 1 364
CV446348_bb	BLASTN	similarity	135	731	589	+	0	Target "Sequence:CV446348" 1 597
CV446357_bb	BLASTN	similarity	148	1020	825	+	0	Target "Sequence:CV446357" 1 871
CV446368_bb	BLASTN	similarity	1	729	691	+	0	Target "Sequence:CV446368" 1 728
CV446451_bb	BLASTN	similarity	1	551	526	+	0	Target "Sequence:CV446451" 1 548
CV446470_bb	BLASTN	similarity	1	770	760	+	0	Target "Sequence:CV446470" 1 770
CV446486_bb	BLASTN	similarity	1	866	841	+	0	Target "Sequence:CV446486" 1 864
CV446514_bb	BLASTN	similarity	1	704	668	+	0	Target "Sequence:CV446514" 1 702
CV446535_bb	BLASTN	similarity	1	498	496	+	0	Target "Sequence:CV446535" 1 498
CV446583_bb	BLASTN	similarity	1	809	809	+	0	Target "Sequence:CV446583" 1 809
CV446600_bb	BLASTN	similarity	1	723	688	+	0	Target "Sequence:CV446600" 1 718
CV446602_bb	BLASTN	similarity	1	233	219	+	0	Target "Sequence:CV446602" 1 233
CV446611_bb	BLASTN	similarity	4	751	732	+	0	Target "Sequence:CV446611" 2 747
CV446614_bb	BLASTN	similarity	1	667	633	+	0	Target "Sequence:CV446614" 1 665
CV446633_bb	BLASTN	similarity	177	944	762	+	0	Target "Sequence:CV446633" 1 768
CV446641_bb	BLASTN	similarity	1	300	298	+	0	Target "Sequence:CV446641" 1 300
CV446657_bb	BLASTN	similarity	1	538	530	+	0	Target "Sequence:CV446657" 1 537
CV446731_bb	BLASTN	similarity	1	835	835	+	0	Target "Sequence:CV446731" 1 835
CV446752_bb	BLASTN	similarity	1	832	824	+	0	Target "Sequence:CV446752" 1 831
CV446762_bb	BLASTN	similarity	46	804	739	+	0	Target "Sequence:CV446762" 1 759
CV446843_bb	BLASTN	similarity	64	652	557	+	0	Target "Sequence:CV446843" 1 585
CV446857_bb	BLASTN	similarity	129	609	469	+	0	Target "Sequence:CV446857" 1 480
CV446885_bb	BLASTN	similarity	164	787	616	+	0	Target "Sequence:CV446885" 1 623
CV446886_bb	BLASTN	similarity	172	949	778	+	0	Target "Sequence:CV446886" 1 778
CV446905_bb	BLASTN	similarity	1	722	720	+	0	Target "Sequence:CV446905" 1 722
CV446917_bb	BLASTN	similarity	1	910	902	+	0	Target "Sequence:CV446917" 1 909
CV446932_bb	BLASTN	similarity	194	972	731	+	0	Target "Sequence:CV446932" 1 779
CV446970_bb	BLASTN	similarity	1	837	801	+	0	Target "Sequence:CV446970" 1 834
CV446978_bb	BLASTN	similarity	203	719	503	+	0	Target "Sequence:CV446978" 1 516
CV446979_bb	BLASTN	similarity	1	758	748	+	0	Target "Sequence:CV446979" 1 758
CV447050_bb	BLASTN	similarity	1	630	610	+	0	Target "Sequence:CV447050" 1 629
CV447053_bb	BLASTN	similarity	219	912	664	+	0	Target "Sequence:CV447053" 1 693
CV447185_bb	BLASTN	similarity	2	866	841	+	0	Target "Sequence:CV447185" 1 862
CV447220_bb	BLASTN	similarity	1	701	671	+	0	Target "Sequence:CV447220" 1 700
CV447225_bb	BLASTN	similarity	5	912	900	+	0	Target "Sequence:CV447225" 3 909
CV447294_bb	BLASTN	similarity	1	706	664	+	0	Target "Sequence:CV447294" 1 705
CV447467_bb	BLASTN	similarity	128	665	522	+	0	Target "Sequence:CV447467" 1 537
CV447468_bb	BLASTN	similarity	1	901	893	+	0	Target "Sequence:CV447468" 1 900
CV447502_bb	BLASTN	similarity	1	917	917	+	0	Target "Sequence:CV447502" 1 917
CV447550_bb	BLASTN	similarity	1	950	886	-	0	Target "Sequence:TC22635" 1564 2511
CV447568_bb	BLASTN	similarity	1	910	885	+	0	Target "Sequence:CV447568" 1 907
CV447601_bb	BLASTN	similarity	1	878	868	+	0	Target "Sequence:CV447601" 1 877
CV447754_bb	BLASTN	similarity	1	943	919	+	0	Target "Sequence:CV447754" 1 940
CV447864_bb	BLASTN	similarity	1	764	760	+	0	Target "Sequence:CV447864" 1 764
CV447876_bb	BLASTN	similarity	1	764	746	+	0	Target "Sequence:CV447876" 1 764
CV447887_bb	BLASTN	similarity	55	746	672	+	0	Target "Sequence:CV447887" 1 691
CV448019_bb	BLASTN	similarity	16	740	717	+	0	Target "Sequence:CV448019" 1 724
CV448050_bb	BLASTN	similarity	1	825	823	+	0	Target "Sequence:CV448050" 1 825
CV448064_bb	BLASTN	similarity	114	819	692	+	0	Target "Sequence:CV448064" 1 705
CV448133_bb	BLASTN	similarity	1	866	835	+	0	Target "Sequence:CV448133" 1 864
CV448134_bb	BLASTN	similarity	44	935	830	+	0	Target "Sequence:CV448134" 5 895
CV448188_bb	BLASTN	similarity	1	734	708	+	0	Target "Sequence:CV448188" 1 733
CV448189_bb	BLASTN	similarity	1	850	848	+	0	Target "Sequence:CV448189" 1 850
CV448202_bb	BLASTN	similarity	1	812	806	+	0	Target "Sequence:CV448202" 1 812
CV448217_bb	BLASTN	similarity	86	747	660	+	0	Target "Sequence:CV448217" 1 662
CV448236_bb	BLASTN	similarity	129	251	115	-	0	Target "Sequence:CV448237" 672 794
CV448240_bb	BLASTN	similarity	222	916	693	+	0	Target "Sequence:CV448240" 1 695
CV448241_bb	BLASTN	similarity	33	977	937	+	0	Target "Sequence:CV448241" 1 944
CV448258_bb	BLASTN	similarity	7	756	748	+	0	Target "Sequence:CV448258" 4 753
CV448264_bb	BLASTN	similarity	124	971	812	+	0	Target "Sequence:CV448264" 1 847
CV448294_bb	BLASTN	similarity	1	208	206	+	0	Target "Sequence:CV448294" 1 208
CV448302_bb	BLASTN	similarity	138	362	219	+	0	Target "Sequence:CV448302" 1 225
CV448333_bb	BLASTN	similarity	1	461	443	+	0	Target "Sequence:CV448333" 1 461
CV448353_bb	BLASTN	similarity	1	473	469	+	0	Target "Sequence:CV448353" 1 473
CV448394_bb	BLASTN	similarity	7	728	714	+	0	Target "Sequence:CV448394" 1 722
CV448398_bb	BLASTN	similarity	1	917	903	+	0	Target "Sequence:CV448398" 1 916
CV448443_bb	BLASTN	similarity	1	913	886	+	0	Target "Sequence:CV448443" 1 911
CV448476_bb	BLASTN	similarity	1	870	852	+	0	Target "Sequence:CV448476" 1 868
CV448491_bb	BLASTN	similarity	1	909	891	+	0	Target "Sequence:CV448491" 1 907
CV448524_bb	BLASTN	similarity	65	859	793	+	0	Target "Sequence:CV448524" 1 795
CV448569_bb	BLASTN	similarity	1	697	689	+	0	Target "Sequence:CV448569" 1 696
CV448584_bb	BLASTN	similarity	1	698	662	+	0	Target "Sequence:CV448584" 1 696
CV448585_bb	BLASTN	similarity	1	985	943	+	0	Target "Sequence:CV448585" 1 982
CV448602_bb	BLASTN	similarity	24	695	630	+	0	Target "Sequence:CV448602" 1 671
CV448603_bb	BLASTN	similarity	1	976	974	+	0	Target "Sequence:CV448603" 1 976
CV448635_bb	BLASTN	similarity	1	707	653	+	0	Target "Sequence:CV448635" 1 703
CV448687_bb	BLASTN	similarity	1	745	733	+	0	Target "Sequence:CV448687" 1 744
CV448785_bb	BLASTN	similarity	107	715	588	+	0	Target "Sequence:CV448785" 1 607
CV448786_bb	BLASTN	similarity	1	822	804	+	0	Target "Sequence:CV448786" 1 821
CV448818_bb	BLASTN	similarity	201	1080	880	+	0	Target "Sequence:CV448818" 1 880
CV448819_bb	BLASTN	similarity	88	744	639	+	0	Target "Sequence:CV448819" 5 660
CV448962_bb	BLASTN	similarity	1	498	492	+	0	Target "Sequence:CV448962" 1 498
CV448998_bb	BLASTN	similarity	1	855	847	+	0	Target "Sequence:CV448998" 1 855
CV449008_bb	BLASTN	similarity	21	932	912	+	0	Target "Sequence:CV449008" 1 912
CV449042_bb	BLASTN	similarity	1	542	487	+	0	Target "Sequence:CV449042" 1 540
CV449043_bb	BLASTN	similarity	1	844	830	+	0	Target "Sequence:CV449043" 1 844
CV449048_bb	BLASTN	similarity	59	670	578	+	0	Target "Sequence:CV449048" 1 611
CV449086_bb	BLASTN	similarity	140	1139	982	+	0	Target "Sequence:CV449086" 1 998
CV449142_bb	BLASTN	similarity	34	138	81	+	0	Target "Sequence:CV449142" 1 104
CV449202_bb	BLASTN	similarity	1	962	932	+	0	Target "Sequence:CV449202" 1 960
CV449221_bb	BLASTN	similarity	53	707	653	+	0	Target "Sequence:CV449221" 1 655
CV449320_bb	BLASTN	similarity	1	568	554	+	0	Target "Sequence:CV449320" 1 567
CV449330_bb	BLASTN	similarity	32	984	937	+	0	Target "Sequence:CV449330" 1 953
CV449472_bb	BLASTN	similarity	140	1127	988	+	0	Target "Sequence:CV449472" 3 990
CV449474_bb	BLASTN	similarity	174	1001	828	+	0	Target "Sequence:CV449474" 1 828
CV449577_bb	BLASTN	similarity	25	763	739	+	0	Target "Sequence:CV449577" 1 739
CV449622_bb	BLASTN	similarity	155	887	733	+	0	Target "Sequence:CV449622" 1 733
CV449623_bb	BLASTN	similarity	176	804	627	+	0	Target "Sequence:CV449623" 1 629
CV449640_bb	BLASTN	similarity	127	762	558	+	0	Target "Sequence:CV449640" 3 638
CV449643_bb	BLASTN	similarity	181	595	394	+	0	Target "Sequence:CV449643" 1 413
CV449717_bb	BLASTN	similarity	1	533	527	+	0	Target "Sequence:CV449717" 1 533
CV449828_bb	BLASTN	similarity	132	922	777	+	0	Target "Sequence:CV449828" 1 791
CV450018_bb	BLASTN	similarity	1	802	800	+	0	Target "Sequence:CV450018" 1 802
CV450085_bb	BLASTN	similarity	27	854	807	+	0	Target "Sequence:CV450085" 2 827
CV450125_bb	BLASTN	similarity	58	574	495	+	0	Target "Sequence:CV450125" 1 515
CV450126_bb	BLASTN	similarity	1	729	686	+	0	Target "Sequence:CV450126" 1 725
CV450128_bb	BLASTN	similarity	1	676	658	+	0	Target "Sequence:CV450128" 1 674
CV450139_bb	BLASTN	similarity	1	609	587	+	0	Target "Sequence:CV450139" 1 609
CV450177_bb	BLASTN	similarity	1	541	537	+	0	Target "Sequence:CV450177" 1 541
CV450190_bb	BLASTN	similarity	139	731	585	+	0	Target "Sequence:CV450190" 1 592
CV450200_bb	BLASTN	similarity	1	644	616	+	0	Target "Sequence:CV450200" 1 642
CV450214_bb	BLASTN	similarity	1	801	741	+	0	Target "Sequence:CV450214" 1 800
CV450216_bb	BLASTN	similarity	56	806	723	+	0	Target "Sequence:CV450216" 1 750
CV450232_bb	BLASTN	similarity	158	688	531	+	0	Target "Sequence:CV450232" 1 531
CV450233_bb	BLASTN	similarity	1	633	613	+	0	Target "Sequence:CV450233" 1 632
CV450247_bb	BLASTN	similarity	1	395	375	+	0	Target "Sequence:CV450247" 1 393
CV450290_bb	BLASTN	similarity	1	703	677	+	0	Target "Sequence:CV450290" 1 700
CV450389_bb	BLASTN	similarity	1	841	833	+	0	Target "Sequence:CV450389" 1 840
CV450421_bb	BLASTN	similarity	136	915	776	+	0	Target "Sequence:CV450421" 1 780
CV450448_bb	BLASTN	similarity	1	880	827	+	0	Target "Sequence:CV450448" 1 878
CV450511_bb	BLASTN	similarity	1	801	797	+	0	Target "Sequence:CV450511" 1 801
CV450530_bb	BLASTN	similarity	121	995	875	+	0	Target "Sequence:CV450530" 1 875
CV450533_bb	BLASTN	similarity	1	792	786	+	0	Target "Sequence:CV450533" 1 792
CV450563_bb	BLASTN	similarity	1	483	455	+	0	Target "Sequence:CV450563" 1 483
CV450593_bb	BLASTN	similarity	1	937	935	+	0	Target "Sequence:CV450593" 1 937
CV450595_bb	BLASTN	similarity	1	936	912	+	0	Target "Sequence:CV450595" 1 933
CV450596_bb	BLASTN	similarity	1	945	945	+	0	Target "Sequence:CV450596" 1 945
CV450606_bb	BLASTN	similarity	169	637	441	+	0	Target "Sequence:CV450606" 1 469
CV450643_bb	BLASTN	similarity	1	788	788	+	0	Target "Sequence:CV450643" 1 788
CV450673_bb	BLASTN	similarity	1	919	911	+	0	Target "Sequence:CV450673" 1 918
CV450722_bb	BLASTN	similarity	1	694	680	+	0	Target "Sequence:CV450722" 1 693
CV450740_bb	BLASTN	similarity	1	620	608	+	0	Target "Sequence:CV450740" 1 619
CV450819_bb	BLASTN	similarity	1	815	797	+	0	Target "Sequence:CV450819" 1 813
CV450888_bb	BLASTN	similarity	44	646	603	+	0	Target "Sequence:CV450888" 1 603
CV450905_bb	BLASTN	similarity	1	594	582	+	0	Target "Sequence:CV450905" 1 593
CV451015_bb	BLASTN	similarity	1	907	901	+	0	Target "Sequence:CV451015" 1 907
CV451088_bb	BLASTN	similarity	1	687	655	+	0	Target "Sequence:CV451088" 1 686
CV451089_bb	BLASTN	similarity	1	601	577	+	0	Target "Sequence:CV451089" 1 599
CV451160_bb	BLASTN	similarity	46	806	733	+	0	Target "Sequence:CV451160" 2 760
CV451189_bb	BLASTN	similarity	1	854	834	+	0	Target "Sequence:CV451189" 1 852
CV451272_bb	BLASTN	similarity	11	796	750	+	0	Target "Sequence:CV451272" 1 785
CV451278_bb	BLASTN	similarity	1	595	589	+	0	Target "Sequence:CV451278" 1 595
CV451310_bb	BLASTN	similarity	1	624	570	+	0	Target "Sequence:CV451310" 1 620
CV451422_bb	BLASTN	similarity	146	940	769	+	0	Target "Sequence:CV451422" 1 794
CV451452_bb	BLASTN	similarity	1	804	792	+	0	Target "Sequence:CV451452" 1 803
CV451467_bb	BLASTN	similarity	1	569	543	+	0	Target "Sequence:CV451467" 1 566
CV451468_bb	BLASTN	similarity	1	880	880	+	0	Target "Sequence:CV451468" 1 880
CV451543_bb	BLASTN	similarity	1	740	686	+	0	Target "Sequence:CV451543" 1 735
CV451573_bb	BLASTN	similarity	91	806	716	+	0	Target "Sequence:CV451573" 1 716
CV451574_bb	BLASTN	similarity	86	982	885	+	0	Target "Sequence:CV451574" 1 896
CV451619_bb	BLASTN	similarity	26	642	613	+	0	Target "Sequence:CV451619" 1 617
CV451637_bb	BLASTN	similarity	111	676	566	+	0	Target "Sequence:CV451637" 1 566
CV451638_bb	BLASTN	similarity	1	894	886	+	0	Target "Sequence:CV451638" 1 893
CV451672_bb	BLASTN	similarity	1	833	800	+	0	Target "Sequence:CV451672" 1 831
CV451726_bb	BLASTN	similarity	1	477	427	+	0	Target "Sequence:CV451726" 1 476
CV451779_bb	BLASTN	similarity	57	674	614	+	0	Target "Sequence:CV451779" 1 618
CV451780_bb	BLASTN	similarity	166	889	722	+	0	Target "Sequence:CV451780" 1 724
CV451789_bb	BLASTN	similarity	1	785	771	+	0	Target "Sequence:CV451789" 1 784
CV451819_bb	BLASTN	similarity	174	821	646	+	0	Target "Sequence:CV451819" 1 648
CV451849_bb	BLASTN	similarity	140	924	783	+	0	Target "Sequence:CV451849" 1 785
CV451867_bb	BLASTN	similarity	1	656	654	+	0	Target "Sequence:CV451867" 1 656
CV451901_bb	BLASTN	similarity	1	665	651	+	0	Target "Sequence:CV451901" 1 665
CV451917_bb	BLASTN	similarity	1	229	203	+	0	Target "Sequence:CV451917" 1 229
CV451931_bb	BLASTN	similarity	1	784	746	+	0	Target "Sequence:CV451931" 1 782
CV451961_bb	BLASTN	similarity	1	413	403	+	0	Target "Sequence:CV451961" 1 413
CV451969_bb	BLASTN	similarity	31	616	580	+	0	Target "Sequence:CV451969" 4 589
CV451970_bb	BLASTN	similarity	155	859	703	+	0	Target "Sequence:CV451970" 1 705
CV452082_bb	BLASTN	similarity	98	532	435	+	0	Target "Sequence:CV452082" 1 435
CV452178_bb	BLASTN	similarity	114	495	380	+	0	Target "Sequence:CV452178" 1 382
CV452257_bb	BLASTN	similarity	1	221	167	+	0	Target "Sequence:CV452257" 1 218
CV452316_bb	BLASTN	similarity	85	369	271	+	0	Target "Sequence:CV452316" 3 287
CV452385_bb	BLASTN	similarity	1	649	583	+	0	Target "Sequence:CV452385" 1 647
CV452424_bb	BLASTN	similarity	1	670	652	+	0	Target "Sequence:CV452424" 1 669
CV452435_bb	BLASTN	similarity	1	493	481	+	0	Target "Sequence:CV452435" 1 492
CV452436_bb	BLASTN	similarity	1	862	846	+	0	Target "Sequence:CV452436" 1 860
CV452470_bb	BLASTN	similarity	1	728	726	+	0	Target "Sequence:CV452470" 1 728
CV452478_bb	BLASTN	similarity	1	625	565	+	0	Target "Sequence:CV452478" 1 623
CV452479_bb	BLASTN	similarity	1	841	827	+	0	Target "Sequence:CV452479" 1 840
CV452522_bb	BLASTN	similarity	1	871	814	+	0	Target "Sequence:CV452522" 1 867
CV452526_bb	BLASTN	similarity	1	838	806	+	0	Target "Sequence:CV452526" 1 837
CV452549_bb	BLASTN	similarity	1	625	597	+	0	Target "Sequence:CV452549" 1 625
CV452565_bb	BLASTN	similarity	1	847	839	+	0	Target "Sequence:CV452565" 1 846
CV452596_bb	BLASTN	similarity	175	1037	863	+	0	Target "Sequence:CV452596" 1 863
CV452628_bb	BLASTN	similarity	33	974	878	+	0	Target "Sequence:CV452628" 1 938
CV452725_bb	BLASTN	similarity	1	937	937	+	0	Target "Sequence:CV452725" 1 937
CV452780_bb	BLASTN	similarity	162	461	300	+	0	Target "Sequence:CV452780" 2 301
CV452788_bb	BLASTN	similarity	1	701	701	+	0	Target "Sequence:CV452788" 1 701
CV452830_bb	BLASTN	similarity	1	874	832	+	0	Target "Sequence:CV452830" 1 871
CV452887_bb	BLASTN	similarity	83	1077	906	+	0	Target "Sequence:CV452887" 1 991
CV452933_bb	BLASTN	similarity	1	889	889	+	0	Target "Sequence:CV452933" 1 889
CV452951_bb	BLASTN	similarity	156	893	655	+	0	Target "Sequence:CV452951" 1 735
CV452956_bb	BLASTN	similarity	137	842	680	+	0	Target "Sequence:CV452956" 1 706
CV453001_bb	BLASTN	similarity	1	866	840	+	0	Target "Sequence:CV453001" 1 864
CV453059_bb	BLASTN	similarity	80	810	731	+	0	Target "Sequence:CV453059" 1 731
CV453084_bb	BLASTN	similarity	1	744	725	+	0	Target "Sequence:CV453084" 1 742
CV453090_bb	BLASTN	similarity	117	1026	908	+	0	Target "Sequence:CV453090" 1 910
CV453161_bb	BLASTN	similarity	1	777	767	+	0	Target "Sequence:CV453161" 1 777
CV453236_bb	BLASTN	similarity	1	866	846	+	0	Target "Sequence:CV453236" 1 864
CV453241_bb	BLASTN	similarity	1	780	722	+	0	Target "Sequence:CV453241" 1 778
CV453242_bb	BLASTN	similarity	1	917	852	+	0	Target "Sequence:CV453242" 1 916
CV453252_bb	BLASTN	similarity	24	858	821	+	0	Target "Sequence:CV453252" 1 835
CV453259_bb	BLASTN	similarity	125	990	852	+	0	Target "Sequence:CV453259" 1 865
CV453260_bb	BLASTN	similarity	1	819	819	+	0	Target "Sequence:CV453260" 1 819
CV453273_bb	BLASTN	similarity	73	788	716	+	0	Target "Sequence:CV453273" 1 716
CV453274_bb	BLASTN	similarity	174	996	821	+	0	Target "Sequence:CV453274" 1 823
CV453281_bb	BLASTN	similarity	1	877	871	+	0	Target "Sequence:CV453281" 1 877
CV453361_bb	BLASTN	similarity	127	357	217	+	0	Target "Sequence:CV453361" 1 231
CV453492_bb	BLASTN	similarity	1	150	148	+	0	Target "Sequence:CV453492" 1 150
CV453566_bb	BLASTN	similarity	160	961	802	+	0	Target "Sequence:CV453566" 5 806
CV453625_bb	BLASTN	similarity	76	1020	945	+	0	Target "Sequence:CV453625" 1 945
CV453661_bb	BLASTN	similarity	115	332	218	+	0	Target "Sequence:CV453661" 1 218
CV453672_bb	BLASTN	similarity	144	678	476	+	0	Target "Sequence:CV453672" 1 533
CV453675_bb	BLASTN	similarity	57	892	828	+	0	Target "Sequence:CV453675" 5 840
CV453745_bb	BLASTN	similarity	1	671	671	+	0	Target "Sequence:CV453745" 1 671
CV453806_bb	BLASTN	similarity	1	395	395	+	0	Target "Sequence:CV453806" 1 395
CV453830_bb	BLASTN	similarity	1	707	699	+	0	Target "Sequence:CV453830" 1 707
CV453853_bb	BLASTN	similarity	1	452	444	+	0	Target "Sequence:CV453853" 1 451
CV453869_bb	BLASTN	similarity	1	509	495	+	0	Target "Sequence:CV453869" 1 508
CV453901_bb	BLASTN	similarity	1	933	933	+	0	Target "Sequence:CV453901" 1 933
CV453952_bb	BLASTN	similarity	1	478	452	+	0	Target "Sequence:CV453952" 1 477
CV453956_bb	BLASTN	similarity	40	628	577	+	0	Target "Sequence:CV453956" 1 589
CV454012_bb	BLASTN	similarity	1	626	596	+	0	Target "Sequence:CV454012" 1 625
CV454091_bb	BLASTN	similarity	1	493	446	+	0	Target "Sequence:CV454091" 1 491
CV454152_bb	BLASTN	similarity	1	768	768	+	0	Target "Sequence:CV454152" 1 768
CV454166_bb	BLASTN	similarity	1	731	731	+	0	Target "Sequence:CV454166" 1 731
CV454176_bb	BLASTN	similarity	1	920	894	+	0	Target "Sequence:CV454176" 1 917
CV454188_bb	BLASTN	similarity	124	306	173	+	0	Target "Sequence:CV454188" 1 182
CV454254_bb	BLASTN	similarity	1	725	703	+	0	Target "Sequence:CV454254" 1 723
CV454305_bb	BLASTN	similarity	82	1016	905	+	0	Target "Sequence:CV454305" 1 934
CV454327_bb	BLASTN	similarity	60	499	432	+	0	Target "Sequence:CV454327" 1 440
CV454398_bb	BLASTN	similarity	1	979	938	+	0	Target "Sequence:CV454398" 1 977
CV454444_bb	BLASTN	similarity	1	731	717	+	0	Target "Sequence:CV454444" 1 730
CV454445_bb	BLASTN	similarity	149	999	803	+	0	Target "Sequence:CV454445" 1 851
CV454465_bb	BLASTN	similarity	91	1004	899	+	0	Target "Sequence:CV454465" 1 912
CV454466_bb	BLASTN	similarity	117	876	744	+	0	Target "Sequence:CV454466" 7 764
CV454486_bb	BLASTN	similarity	1	695	677	+	0	Target "Sequence:CV454486" 1 693
CV454527_bb	BLASTN	similarity	110	1002	891	+	0	Target "Sequence:CV454527" 1 893
CV454621_bb	BLASTN	similarity	1	863	861	+	0	Target "Sequence:CV454621" 1 863
CV454643_bb	BLASTN	similarity	60	833	770	+	0	Target "Sequence:CV454643" 1 774
CV454646_bb	BLASTN	similarity	60	652	587	+	0	Target "Sequence:CV454646" 3 595
CV454696_bb	BLASTN	similarity	1	969	969	+	0	Target "Sequence:CV454696" 1 969
CV454702_bb	BLASTN	similarity	178	1047	870	+	0	Target "Sequence:CV454702" 1 870
CV454720_bb	BLASTN	similarity	1	932	910	+	0	Target "Sequence:CV454720" 1 930
CV454754_bb	BLASTN	similarity	61	910	836	+	0	Target "Sequence:CV454754" 1 850
CV454756_bb	BLASTN	similarity	157	1134	970	+	0	Target "Sequence:CV454756" 1 977
CV454785_bb	BLASTN	similarity	1	877	853	+	0	Target "Sequence:CV454785" 1 876
CV454823_bb	BLASTN	similarity	1	573	561	+	0	Target "Sequence:CV454823" 1 573
CV454860_bb	BLASTN	similarity	12	468	418	+	0	Target "Sequence:CV454860" 4 460
CV454884_bb	BLASTN	similarity	38	955	896	+	0	Target "Sequence:CV454884" 1 918
CV454991_bb	BLASTN	similarity	1	899	891	+	0	Target "Sequence:CV454991" 1 898
CV455004_bb	BLASTN	similarity	1	826	826	+	0	Target "Sequence:CV455004" 1 826
CV455073_bb	BLASTN	similarity	1	807	747	+	0	Target "Sequence:CV455073" 1 806
CV455075_bb	BLASTN	similarity	1	800	774	+	0	Target "Sequence:CV455075" 1 799
CV455091_bb	BLASTN	similarity	215	1087	847	+	0	Target "Sequence:CV455091" 1 871
CV455167_bb	BLASTN	similarity	1	764	760	+	0	Target "Sequence:CV455167" 1 764
CV455189_bb	BLASTN	similarity	1	678	645	+	0	Target "Sequence:CV455189" 1 674
CV455288_bb	BLASTN	similarity	34	136	97	+	0	Target "Sequence:CV455288" 1 103
CV455326_bb	BLASTN	similarity	1	557	533	+	0	Target "Sequence:CV455326" 1 556
CV455329_bb	BLASTN	similarity	1	863	863	+	0	Target "Sequence:CV455329" 1 863
CV455360_bb	BLASTN	similarity	21	855	827	+	0	Target "Sequence:CV455360" 1 835
CV455448_bb	BLASTN	similarity	1	361	357	+	0	Target "Sequence:CV455448" 1 361
CV455463_bb	BLASTN	similarity	1	713	711	+	0	Target "Sequence:CV455463" 1 713
CV455516_bb	BLASTN	similarity	1	903	871	+	0	Target "Sequence:CV455516" 1 902
CV455532_bb	BLASTN	similarity	1	769	741	+	0	Target "Sequence:CV455532" 1 767
CV455553_bb	BLASTN	similarity	1	755	749	+	0	Target "Sequence:CV455553" 1 755
CV455577_bb	BLASTN	similarity	1	649	615	+	0	Target "Sequence:CV455577" 1 647
CV455599_bb	BLASTN	similarity	1	690	680	+	0	Target "Sequence:CV455599" 1 689
CV455651_bb	BLASTN	similarity	1	959	907	+	0	Target "Sequence:CV455651" 1 958
CV455678_bb	BLASTN	similarity	128	636	509	+	0	Target "Sequence:CV455678" 1 509
CV455714_bb	BLASTN	similarity	28	684	627	+	0	Target "Sequence:CV455714" 1 656
CV455739_bb	BLASTN	similarity	5	966	922	+	0	Target "Sequence:CV455739" 2 963
CV455806_bb	BLASTN	similarity	1	647	635	+	0	Target "Sequence:CV455806" 1 646
CV455810_bb	BLASTN	similarity	71	908	838	+	0	Target "Sequence:CV455810" 1 838
CV455813_bb	BLASTN	similarity	27	856	828	+	0	Target "Sequence:CV455813" 24 853
CV456015_bb	BLASTN	similarity	1	1004	988	+	0	Target "Sequence:CV456015" 1 1002
CV456035_bb	BLASTN	similarity	1	726	710	+	0	Target "Sequence:CV456035" 1 724
CV456041_bb	BLASTN	similarity	1	912	912	+	0	Target "Sequence:CV456041" 1 912
CV456158_bb	BLASTN	similarity	1	885	855	+	0	Target "Sequence:CV456158" 1 884
CV456162_bb	BLASTN	similarity	1	907	905	+	0	Target "Sequence:CV456162" 1 907
CV456167_bb	BLASTN	similarity	1	116	106	+	0	Target "Sequence:CV456167" 1 116
CV456280_bb	BLASTN	similarity	88	929	838	+	0	Target "Sequence:CV456280" 1 842
CV456322_bb	BLASTN	similarity	1	765	761	+	0	Target "Sequence:CV456322" 1 765
CV456415_bb	BLASTN	similarity	1	861	841	+	0	Target "Sequence:CV456415" 1 859
CV456445_bb	BLASTN	similarity	1	955	911	+	0	Target "Sequence:CV456445" 1 954
CV456482_bb	BLASTN	similarity	1	804	790	+	0	Target "Sequence:CV456482" 1 803
CV456519_bb	BLASTN	similarity	157	903	739	+	0	Target "Sequence:CV456519" 1 746
CV456520_bb	BLASTN	similarity	123	809	669	+	0	Target "Sequence:CV456520" 2 687
CV456563_bb	BLASTN	similarity	1	915	913	+	0	Target "Sequence:CV456563" 1 915
CV456603_bb	BLASTN	similarity	1	958	950	+	0	Target "Sequence:CV456603" 1 957
CV456609_bb	BLASTN	similarity	15	729	697	+	0	Target "Sequence:CV456609" 1 715
CV456639_bb	BLASTN	similarity	1	899	856	+	0	Target "Sequence:CV456639" 1 895
CV456731_bb	BLASTN	similarity	38	1036	993	+	0	Target "Sequence:CV456731" 1 999
CV456740_bb	BLASTN	similarity	1	738	736	+	0	Target "Sequence:CV456740" 1 738
CV456796_bb	BLASTN	similarity	127	280	142	+	0	Target "Sequence:CV456796" 1 154
CV456806_bb	BLASTN	similarity	64	907	827	+	0	Target "Sequence:CV456806" 3 847
CV456811_bb	BLASTN	similarity	170	1029	786	+	0	Target "Sequence:CV456811" 1 859
CV456827_bb	BLASTN	similarity	1	829	803	+	0	Target "Sequence:CV456827" 1 828
CV456850_bb	BLASTN	similarity	1	776	774	+	0	Target "Sequence:CV456850" 1 776
CV456893_bb	BLASTN	similarity	170	874	705	+	0	Target "Sequence:CV456893" 1 705
CV456898_bb	BLASTN	similarity	1	891	843	+	0	Target "Sequence:CV456898" 1 888
CV456950_bb	BLASTN	similarity	1	828	816	+	0	Target "Sequence:CV456950" 1 827
CV457014_bb	BLASTN	similarity	8	591	564	+	0	Target "Sequence:CV457014" 3 586
CV457019_bb	BLASTN	similarity	1	928	906	+	0	Target "Sequence:CV457019" 1 927
CV457038_bb	BLASTN	similarity	3	863	861	+	0	Target "Sequence:CV457038" 1 861
CV457062_bb	BLASTN	similarity	150	894	721	+	0	Target "Sequence:CV457062" 1 742
CV457097_bb	BLASTN	similarity	1	159	157	+	0	Target "Sequence:CV457097" 1 159
CV457170_bb	BLASTN	similarity	36	720	651	+	0	Target "Sequence:CV457170" 2 686
CV457172_bb	BLASTN	similarity	1	549	547	+	0	Target "Sequence:CV457172" 1 549
CV457191_bb	BLASTN	similarity	1	964	956	+	0	Target "Sequence:CV457191" 1 963
CV457223_bb	BLASTN	similarity	1	833	800	+	0	Target "Sequence:CV457223" 1 830
CV457254_bb	BLASTN	similarity	12	743	728	+	0	Target "Sequence:CV457254" 1 732
CV457275_bb	BLASTN	similarity	1	616	602	+	0	Target "Sequence:CV457275" 1 616
CV457290_bb	BLASTN	similarity	94	795	682	+	0	Target "Sequence:CV457290" 3 703
CV457467_bb	BLASTN	similarity	1	930	912	+	0	Target "Sequence:CV457467" 1 929
CV457618_bb	BLASTN	similarity	26	436	377	+	0	Target "Sequence:CV457618" 1 410
CV457647_bb	BLASTN	similarity	29	909	865	+	0	Target "Sequence:CV457647" 1 881
CV457666_bb	BLASTN	similarity	1	932	882	+	0	Target "Sequence:CV457666" 1 931
TC15164_bb	BLASTN	similarity	1	8450	8433	+	0	Target "Sequence:TC15164" 1 8449
TC15165_bb	BLASTN	similarity	1	4390	4284	+	0	Target "Sequence:TC15165" 1 4387
TC15167_bb	BLASTN	similarity	1	3600	3554	+	0	Target "Sequence:TC15167" 1 3599
TC15169_bb	BLASTN	similarity	1	1827	1823	+	0	Target "Sequence:TC15169" 1 1827
TC15170_bb	BLASTN	similarity	1	1652	1607	+	0	Target "Sequence:TC15170" 1 1649
TC15173_bb	BLASTN	similarity	1	1138	1134	+	0	Target "Sequence:TC15173" 1 1138
TC15177_bb	BLASTN	similarity	1	961	941	+	0	Target "Sequence:TC15177" 1 960
TC15185_bb	BLASTN	similarity	1	993	907	+	0	Target "Sequence:TC15185" 1 989
TC15186_bb	BLASTN	similarity	1	1119	1119	+	0	Target "Sequence:TC15186" 1 1119
TC15192_bb	BLASTN	similarity	127	1667	1527	+	0	Target "Sequence:TC15192" 1 1541
TC15193_bb	BLASTN	similarity	1	2100	2078	+	0	Target "Sequence:TC15193" 1 2098
TC15197_bb	BLASTN	similarity	1	1073	1047	+	0	Target "Sequence:TC15197" 1 1071
TC15199_bb	BLASTN	similarity	1	1028	1012	+	0	Target "Sequence:TC15199" 1 1026
TC15200_bb	BLASTN	similarity	155	1308	1152	+	0	Target "Sequence:TC15200" 1 1154
TC15208_bb	BLASTN	similarity	155	1117	959	+	0	Target "Sequence:TC15208" 1 963
TC15209_bb	BLASTN	similarity	1	1538	1530	+	0	Target "Sequence:TC15209" 1 1537
TC15215_bb	BLASTN	similarity	1	1516	1491	+	0	Target "Sequence:TC15215" 1 1513
TC15219_bb	BLASTN	similarity	18	1273	1256	+	0	Target "Sequence:TC15219" 1 1256
TC15222_bb	BLASTN	similarity	1	1882	1790	+	0	Target "Sequence:TC15222" 1 1876
TC15233_bb	BLASTN	similarity	214	1263	1027	+	0	Target "Sequence:TC15233" 1 1047
TC15241_bb	BLASTN	similarity	60	1058	973	+	0	Target "Sequence:TC15241" 1 999
TC15242_bb	BLASTN	similarity	1	1027	1007	+	0	Target "Sequence:TC15242" 1 1025
TC15243_bb	BLASTN	similarity	1	1186	1178	+	0	Target "Sequence:TC15243" 1 1185
TC15250_bb	BLASTN	similarity	176	2418	2119	+	0	Target "Sequence:TC15250" 1 2242
TC15253_bb	BLASTN	similarity	86	1002	909	+	0	Target "Sequence:TC15253" 1 917
TC15258_bb	BLASTN	similarity	160	1288	1127	+	0	Target "Sequence:TC15258" 1 1129
TC15262_bb	BLASTN	similarity	1	1232	1220	+	0	Target "Sequence:TC15262" 1 1231
TC15266_bb	BLASTN	similarity	1	1496	1486	+	0	Target "Sequence:TC15266" 1 1495
TC15271_bb	BLASTN	similarity	1	1383	1383	+	0	Target "Sequence:TC15271" 1 1383
TC15276_bb	BLASTN	similarity	1	912	902	+	0	Target "Sequence:TC15276" 1 911
TC15277_bb	BLASTN	similarity	1	1668	1639	+	0	Target "Sequence:TC15277" 1 1666
TC15280_bb	BLASTN	similarity	1	1035	1035	+	0	Target "Sequence:TC15280" 1 1035
TC15284_bb	BLASTN	similarity	1	1079	1071	+	0	Target "Sequence:TC15284" 1 1078
TC15295_bb	BLASTN	similarity	1	1137	1137	+	0	Target "Sequence:TC15295" 1 1137
TC15298_bb	BLASTN	similarity	1	1039	1023	+	0	Target "Sequence:TC15298" 1 1037
TC15303_bb	BLASTN	similarity	22	1814	1733	+	0	Target "Sequence:TC15303" 1 1793
TC15309_bb	BLASTN	similarity	1	1717	1689	+	0	Target "Sequence:TC15309" 1 1715
TC15317_bb	BLASTN	similarity	1	951	923	+	0	Target "Sequence:TC15317" 1 949
TC15318_bb	BLASTN	similarity	61	1663	1601	+	0	Target "Sequence:TC15318" 4 1606
TC15320_bb	BLASTN	similarity	155	1826	1664	+	0	Target "Sequence:TC15320" 1 1672
TC15321_bb	BLASTN	similarity	1	939	925	+	0	Target "Sequence:TC15321" 1 938
TC15322_bb	BLASTN	similarity	1	1698	1698	+	0	Target "Sequence:TC15322" 1 1698
TC15324_bb	BLASTN	similarity	106	1053	936	+	0	Target "Sequence:TC15324" 1 948
TC15336_bb	BLASTN	similarity	1	1440	1436	+	0	Target "Sequence:TC15336" 1 1440
TC15338_bb	BLASTN	similarity	1	1768	1737	+	0	Target "Sequence:TC15338" 1 1764
TC15339_bb	BLASTN	similarity	29	990	926	+	0	Target "Sequence:TC15339" 2 961
TC15340_bb	BLASTN	similarity	124	1024	891	+	0	Target "Sequence:TC15340" 1 900
TC15342_bb	BLASTN	similarity	1	911	890	+	0	Target "Sequence:TC15342" 1 909
TC15352_bb	BLASTN	similarity	1	1103	1103	+	0	Target "Sequence:TC15352" 1 1103
TC15355_bb	BLASTN	similarity	1	980	978	+	0	Target "Sequence:TC15355" 1 980
TC15370_bb	BLASTN	similarity	1	910	908	+	0	Target "Sequence:TC15370" 1 910
TC15371_bb	BLASTN	similarity	1	1079	1032	+	0	Target "Sequence:TC15371" 1 1074
TC15374_bb	BLASTN	similarity	1	900	898	+	0	Target "Sequence:TC15374" 1 900
TC15377_bb	BLASTN	similarity	89	1102	976	+	0	Target "Sequence:TC15377" 5 1015
TC15379_bb	BLASTN	similarity	1	1720	1704	+	0	Target "Sequence:TC15379" 1 1718
TC15382_bb	BLASTN	similarity	65	981	897	+	0	Target "Sequence:TC15382" 1 917
TC15385_bb	BLASTN	similarity	1	1707	1693	+	0	Target "Sequence:TC15385" 1 1706
TC15387_bb	BLASTN	similarity	1	1161	1148	+	0	Target "Sequence:TC15387" 1 1159
TC15389_bb	BLASTN	similarity	1	1011	973	+	0	Target "Sequence:TC15389" 1 1011
TC15390_bb	BLASTN	similarity	1	1275	1275	+	0	Target "Sequence:TC15390" 1 1275
TC15392_bb	BLASTN	similarity	1	1495	1475	+	0	Target "Sequence:TC15392" 1 1494
TC15394_bb	BLASTN	similarity	1	1638	1603	+	0	Target "Sequence:TC15394" 1 1635
TC15395_bb	BLASTN	similarity	1	1501	1451	+	0	Target "Sequence:TC15395" 1 1500
TC15397_bb	BLASTN	similarity	105	1386	1226	+	0	Target "Sequence:TC15397" 1 1280
TC15401_bb	BLASTN	similarity	1	1497	1389	+	0	Target "Sequence:TC15401" 1 1490
TC15403_bb	BLASTN	similarity	1	1239	1215	+	0	Target "Sequence:TC15403" 1 1238
TC15404_bb	BLASTN	similarity	1	979	977	+	0	Target "Sequence:TC15404" 1 979
TC15405_bb	BLASTN	similarity	1	1725	1703	+	0	Target "Sequence:TC15405" 1 1723
TC15414_bb	BLASTN	similarity	1	994	994	+	0	Target "Sequence:TC15414" 1 994
TC15416_bb	BLASTN	similarity	73	1722	1642	+	0	Target "Sequence:TC15416" 1 1649
TC15417_bb	BLASTN	similarity	1	901	893	+	0	Target "Sequence:TC15417" 1 900
TC15418_bb	BLASTN	similarity	91	1345	1247	+	0	Target "Sequence:TC15418" 1 1255
TC15421_bb	BLASTN	similarity	210	1094	875	+	0	Target "Sequence:TC15421" 1 884
TC15422_bb	BLASTN	similarity	1	1230	1222	+	0	Target "Sequence:TC15422" 1 1229
TC15428_bb	BLASTN	similarity	77	1568	1444	+	0	Target "Sequence:TC15428" 1 1490
TC15436_bb	BLASTN	similarity	1	932	869	+	0	Target "Sequence:TC15436" 1 928
TC15441_bb	BLASTN	similarity	141	1064	884	+	0	Target "Sequence:TC15441" 1 922
TC15444_bb	BLASTN	similarity	78	1877	1710	+	0	Target "Sequence:TC15444" 1 1795
TC15445_bb	BLASTN	similarity	1	1353	1349	+	0	Target "Sequence:TC15445" 1 1353
TC15455_bb	BLASTN	similarity	1	998	984	+	0	Target "Sequence:TC15455" 1 998
TC15456_bb	BLASTN	similarity	1	1541	1533	+	0	Target "Sequence:TC15456" 1 1540
TC15457_bb	BLASTN	similarity	1	1051	1041	+	0	Target "Sequence:TC15457" 1 1050
TC15459_bb	BLASTN	similarity	1	1666	1643	+	0	Target "Sequence:TC15459" 1 1665
TC15467_bb	BLASTN	similarity	47	915	861	+	0	Target "Sequence:TC15467" 3 870
TC15470_bb	BLASTN	similarity	1	1162	1160	+	0	Target "Sequence:TC15470" 1 1162
TC15471_bb	BLASTN	similarity	1	1659	1619	+	0	Target "Sequence:TC15471" 1 1656
TC15476_bb	BLASTN	similarity	175	1048	858	+	0	Target "Sequence:TC15476" 1 874
TC15480_bb	BLASTN	similarity	1	945	917	+	0	Target "Sequence:TC15480" 1 944
TC15481_bb	BLASTN	similarity	1	1462	1448	+	0	Target "Sequence:TC15481" 1 1461
TC15482_bb	BLASTN	similarity	1	1214	1174	+	0	Target "Sequence:TC15482" 1 1209
TC15483_bb	BLASTN	similarity	59	955	893	+	0	Target "Sequence:TC15483" 1 897
TC15485_bb	BLASTN	similarity	1	948	946	+	0	Target "Sequence:TC15485" 1 948
TC15489_bb	BLASTN	similarity	1	1901	1823	+	0	Target "Sequence:TC15489" 1 1898
TC15498_bb	BLASTN	similarity	42	924	855	+	0	Target "Sequence:TC15498" 3 884
TC15501_bb	BLASTN	similarity	1	1125	1113	+	0	Target "Sequence:TC15501" 1 1125
TC15511_bb	BLASTN	similarity	1	896	884	+	0	Target "Sequence:TC15511" 1 895
TC15513_bb	BLASTN	similarity	43	922	880	+	0	Target "Sequence:TC15513" 1 880
TC15522_bb	BLASTN	similarity	1	1674	1657	+	0	Target "Sequence:TC15522" 1 1672
TC15523_bb	BLASTN	similarity	22	913	866	+	0	Target "Sequence:TC15523" 4 894
TC15527_bb	BLASTN	similarity	141	1389	1219	+	0	Target "Sequence:TC15527" 1 1245
TC15528_bb	BLASTN	similarity	1	889	831	+	0	Target "Sequence:TC15528" 1 882
TC15537_bb	BLASTN	similarity	1	1831	1823	+	0	Target "Sequence:TC15537" 1 1830
TC15542_bb	BLASTN	similarity	28	987	937	+	0	Target "Sequence:TC15542" 3 960
TC15544_bb	BLASTN	similarity	28	1077	1024	+	0	Target "Sequence:TC15544" 1 1049
TC15547_bb	BLASTN	similarity	1	923	907	+	0	Target "Sequence:TC15547" 1 921
TC15550_bb	BLASTN	similarity	1	1136	1118	+	0	Target "Sequence:TC15550" 1 1135
TC15554_bb	BLASTN	similarity	54	908	855	+	0	Target "Sequence:TC15554" 1 855
TC15556_bb	BLASTN	similarity	115	1579	1439	+	0	Target "Sequence:TC15556" 1 1464
TC15559_bb	BLASTN	similarity	1	1230	1214	+	0	Target "Sequence:TC15559" 1 1229
TC15560_bb	BLASTN	similarity	1	922	898	+	0	Target "Sequence:TC15560" 1 922
TC15562_bb	BLASTN	similarity	1	1826	1804	+	0	Target "Sequence:TC15562" 1 1824
TC15565_bb	BLASTN	similarity	1	916	898	+	0	Target "Sequence:TC15565" 1 915
TC15579_bb	BLASTN	similarity	1	886	878	+	0	Target "Sequence:TC15579" 1 885
TC15582_bb	BLASTN	similarity	140	991	808	+	0	Target "Sequence:TC15582" 3 852
TC15583_bb	BLASTN	similarity	120	1199	1080	+	0	Target "Sequence:TC15583" 1 1080
TC15592_bb	BLASTN	similarity	1	861	861	+	0	Target "Sequence:TC15592" 1 861
TC15593_bb	BLASTN	similarity	1	1548	1514	+	0	Target "Sequence:TC15593" 1 1545
TC15595_bb	BLASTN	similarity	1	1982	1958	+	0	Target "Sequence:TC15595" 1 1979
TC15596_bb	BLASTN	similarity	46	970	925	+	0	Target "Sequence:TC15596" 1 925
TC15598_bb	BLASTN	similarity	1	946	908	+	0	Target "Sequence:TC15598" 1 944
TC15599_bb	BLASTN	similarity	1	1084	1074	+	0	Target "Sequence:TC15599" 1 1083
TC15605_bb	BLASTN	similarity	123	1389	1261	+	0	Target "Sequence:TC15605" 7 1273
TC15611_bb	BLASTN	similarity	1	925	905	+	0	Target "Sequence:TC15611" 1 923
TC15614_bb	BLASTN	similarity	1	1410	1402	+	0	Target "Sequence:TC15614" 1 1409
TC15617_bb	BLASTN	similarity	1	2051	2043	+	0	Target "Sequence:TC15617" 1 2050
TC15622_bb	BLASTN	similarity	42	910	861	+	0	Target "Sequence:TC15622" 2 870
TC15624_bb	BLASTN	similarity	1	1336	1326	+	0	Target "Sequence:TC15624" 1 1335
TC15626_bb	BLASTN	similarity	63	1527	1463	+	0	Target "Sequence:TC15626" 1 1465
TC15627_bb	BLASTN	similarity	159	1015	857	+	0	Target "Sequence:TC15627" 1 857
TC15628_bb	BLASTN	similarity	1	1597	1568	+	0	Target "Sequence:TC15628" 1 1595
TC15633_bb	BLASTN	similarity	1	913	903	+	0	Target "Sequence:TC15633" 1 912
TC15635_bb	BLASTN	similarity	12	1270	1243	+	0	Target "Sequence:TC15635" 3 1261
TC15638_bb	BLASTN	similarity	1	858	799	+	0	Target "Sequence:TC15638" 1 854
TC15641_bb	BLASTN	similarity	1	1271	1271	+	0	Target "Sequence:TC15641" 1 1271
TC15644_bb	BLASTN	similarity	175	1076	902	+	0	Target "Sequence:TC15644" 1 902
TC15645_bb	BLASTN	similarity	1	1674	1666	+	0	Target "Sequence:TC15645" 1 1673
TC15646_bb	BLASTN	similarity	1	847	831	+	0	Target "Sequence:TC15646" 1 845
TC15647_bb	BLASTN	similarity	1	1273	1255	+	0	Target "Sequence:TC15647" 1 1271
TC15648_bb	BLASTN	similarity	171	1024	822	+	0	Target "Sequence:TC15648" 1 851
TC15650_bb	BLASTN	similarity	120	2143	2022	+	0	Target "Sequence:TC15650" 2 2025
TC15660_bb	BLASTN	similarity	1	1040	1004	+	0	Target "Sequence:TC15660" 1 1036
TC15661_bb	BLASTN	similarity	1	862	860	+	0	Target "Sequence:TC15661" 1 862
TC15662_bb	BLASTN	similarity	1	1770	1684	+	0	Target "Sequence:TC15662" 1 1769
TC15663_bb	BLASTN	similarity	1	1079	1079	+	0	Target "Sequence:TC15663" 1 1079
TC15666_bb	BLASTN	similarity	1	1273	1253	+	0	Target "Sequence:TC15666" 1 1272
TC15667_bb	BLASTN	similarity	1	981	929	+	0	Target "Sequence:TC15667" 1 979
TC15669_bb	BLASTN	similarity	1	1380	1368	+	0	Target "Sequence:TC15669" 1 1380
TC15676_bb	BLASTN	similarity	1	860	848	+	0	Target "Sequence:TC15676" 1 860
TC15678_bb	BLASTN	similarity	1	921	893	+	0	Target "Sequence:TC15678" 1 920
TC15681_bb	BLASTN	similarity	19	910	888	+	0	Target "Sequence:TC15681" 1 892
TC15683_bb	BLASTN	similarity	2	936	925	+	0	Target "Sequence:TC15683" 2 935
TC15686_bb	BLASTN	similarity	128	1002	871	+	0	Target "Sequence:TC15686" 1 875
TC15694_bb	BLASTN	similarity	1	897	875	+	0	Target "Sequence:TC15694" 1 897
TC15697_bb	BLASTN	similarity	154	1058	899	+	0	Target "Sequence:TC15697" 1 905
TC15700_bb	BLASTN	similarity	1	945	910	+	0	Target "Sequence:TC15700" 1 942
TC15701_bb	BLASTN	similarity	1	1000	952	+	0	Target "Sequence:TC15701" 1 998
TC15703_bb	BLASTN	similarity	1	1105	1083	+	0	Target "Sequence:TC15703" 1 1103
TC15704_bb	BLASTN	similarity	164	1073	910	+	0	Target "Sequence:TC15704" 1 910
TC15705_bb	BLASTN	similarity	1	865	849	+	0	Target "Sequence:TC15705" 1 863
TC15708_bb	BLASTN	similarity	20	859	832	+	0	Target "Sequence:TC15708" 1 840
TC15709_bb	BLASTN	similarity	3	855	814	+	0	Target "Sequence:TC15709" 2 852
TC15712_bb	BLASTN	similarity	1	979	969	+	0	Target "Sequence:TC15712" 1 979
TC15713_bb	BLASTN	similarity	222	1691	1470	+	0	Target "Sequence:TC15713" 1 1470
TC15714_bb	BLASTN	similarity	1	849	847	+	0	Target "Sequence:TC15714" 1 849
TC15715_bb	BLASTN	similarity	1	875	867	+	0	Target "Sequence:TC15715" 1 875
TC15718_bb	BLASTN	similarity	1	993	967	+	0	Target "Sequence:TC15718" 1 992
TC15728_bb	BLASTN	similarity	14	1304	1289	+	0	Target "Sequence:TC15728" 1 1291
TC15730_bb	BLASTN	similarity	1	1328	1301	+	0	Target "Sequence:TC15730" 1 1325
TC15733_bb	BLASTN	similarity	40	887	848	+	0	Target "Sequence:TC15733" 1 848
TC15736_bb	BLASTN	similarity	1	983	973	+	0	Target "Sequence:TC15736" 1 982
TC15740_bb	BLASTN	similarity	1	961	935	+	0	Target "Sequence:TC15740" 1 959
TC15742_bb	BLASTN	similarity	163	1002	836	+	0	Target "Sequence:TC15742" 3 842
TC15744_bb	BLASTN	similarity	1	1333	1293	+	0	Target "Sequence:TC15744" 1 1331
TC15745_bb	BLASTN	similarity	1	2188	2176	+	0	Target "Sequence:TC15745" 1 2188
TC15748_bb	BLASTN	similarity	168	1007	840	+	0	Target "Sequence:TC15748" 2 841
TC15751_bb	BLASTN	similarity	68	1073	976	+	0	Target "Sequence:TC15751" 1 1005
TC15753_bb	BLASTN	similarity	1	868	844	+	0	Target "Sequence:TC15753" 1 865
TC15755_bb	BLASTN	similarity	1	1169	1155	+	0	Target "Sequence:TC15755" 1 1169
TC15757_bb	BLASTN	similarity	1	923	895	+	0	Target "Sequence:TC15757" 1 921
TC15762_bb	BLASTN	similarity	32	927	896	+	0	Target "Sequence:TC15762" 2 897
TC15764_bb	BLASTN	similarity	1	883	871	+	0	Target "Sequence:TC15764" 1 882
TC15770_bb	BLASTN	similarity	1	850	826	+	0	Target "Sequence:TC15770" 1 848
TC15771_bb	BLASTN	similarity	1	916	908	+	0	Target "Sequence:TC15771" 1 915
TC15777_bb	BLASTN	similarity	181	1345	1165	+	0	Target "Sequence:TC15777" 1 1165
TC15780_bb	BLASTN	similarity	1	1840	1830	+	0	Target "Sequence:TC15780" 1 1840
TC15783_bb	BLASTN	similarity	1	1265	1261	+	0	Target "Sequence:TC15783" 1 1265
TC15787_bb	BLASTN	similarity	1	869	842	+	0	Target "Sequence:TC15787" 1 866
TC15799_bb	BLASTN	similarity	1	1440	1430	+	0	Target "Sequence:TC15799" 1 1439
TC15800_bb	BLASTN	similarity	1	879	859	+	0	Target "Sequence:TC15800" 1 877
TC15801_bb	BLASTN	similarity	1	888	888	+	0	Target "Sequence:TC15801" 1 888
TC15802_bb	BLASTN	similarity	1	1074	1070	+	0	Target "Sequence:TC15802" 1 1074
TC15806_bb	BLASTN	similarity	1	1455	1425	+	0	Target "Sequence:TC15806" 1 1455
TC15810_bb	BLASTN	similarity	1	904	892	+	0	Target "Sequence:TC15810" 1 903
TC15816_bb	BLASTN	similarity	84	968	885	+	0	Target "Sequence:TC15816" 1 885
TC15818_bb	BLASTN	similarity	1	905	901	+	0	Target "Sequence:TC15818" 1 905
TC15821_bb	BLASTN	similarity	1	1997	1989	+	0	Target "Sequence:TC15821" 1 1996
TC15827_bb	BLASTN	similarity	195	1313	1119	+	0	Target "Sequence:TC15827" 1 1119
TC15831_bb	BLASTN	similarity	1	1606	1550	+	0	Target "Sequence:TC15831" 1 1603
TC15833_bb	BLASTN	similarity	146	1096	949	+	0	Target "Sequence:TC15833" 1 951
TC15834_bb	BLASTN	similarity	1	1552	1537	+	0	Target "Sequence:TC15834" 1 1550
TC15836_bb	BLASTN	similarity	1	1113	1073	+	0	Target "Sequence:TC15836" 1 1111
TC15837_bb	BLASTN	similarity	101	940	834	+	0	Target "Sequence:TC15837" 1 840
TC15839_bb	BLASTN	similarity	73	1003	909	+	0	Target "Sequence:TC15839" 1 930
TC15841_bb	BLASTN	similarity	1	1367	1318	+	0	Target "Sequence:TC15841" 1 1364
TC15844_bb	BLASTN	similarity	34	914	819	+	0	Target "Sequence:TC15844" 1 876
TC15850_bb	BLASTN	similarity	65	1047	975	+	0	Target "Sequence:TC15850" 1 982
TC15851_bb	BLASTN	similarity	1	998	998	+	0	Target "Sequence:TC15851" 1 998
TC15852_bb	BLASTN	similarity	121	956	836	+	0	Target "Sequence:TC15852" 1 836
TC15856_bb	BLASTN	similarity	142	1032	879	+	0	Target "Sequence:TC15856" 1 890
TC15861_bb	BLASTN	similarity	1	1478	1466	+	0	Target "Sequence:TC15861" 1 1477
TC15864_bb	BLASTN	similarity	1	934	926	+	0	Target "Sequence:TC15864" 1 933
TC15868_bb	BLASTN	similarity	1	983	963	+	0	Target "Sequence:TC15868" 1 983
TC15871_bb	BLASTN	similarity	31	1173	1143	+	0	Target "Sequence:TC15871" 1 1143
TC15874_bb	BLASTN	similarity	141	1164	1008	+	0	Target "Sequence:TC15874" 1 1022
TC15875_bb	BLASTN	similarity	1	1275	1275	+	0	Target "Sequence:TC15875" 1 1275
TC15876_bb	BLASTN	similarity	135	985	847	+	0	Target "Sequence:TC15876" 1 851
TC15887_bb	BLASTN	similarity	1	984	972	+	0	Target "Sequence:TC15887" 1 984
TC15890_bb	BLASTN	similarity	1	869	837	+	0	Target "Sequence:TC15890" 1 868
TC15891_bb	BLASTN	similarity	1	1246	1238	+	0	Target "Sequence:TC15891" 1 1245
TC15892_bb	BLASTN	similarity	1	1045	1031	+	0	Target "Sequence:TC15892" 1 1044
TC15895_bb	BLASTN	similarity	1	1254	1242	+	0	Target "Sequence:TC15895" 1 1253
TC15900_bb	BLASTN	similarity	73	2268	2160	+	0	Target "Sequence:TC15900" 1 2193
TC15901_bb	BLASTN	similarity	1	1286	1248	+	0	Target "Sequence:TC15901" 1 1282
TC15906_bb	BLASTN	similarity	56	877	820	+	0	Target "Sequence:TC15906" 1 822
TC15907_bb	BLASTN	similarity	1	825	782	+	0	Target "Sequence:TC15907" 1 822
TC15908_bb	BLASTN	similarity	1	1303	1303	+	0	Target "Sequence:TC15908" 1 1303
TC15909_bb	BLASTN	similarity	1	913	895	+	0	Target "Sequence:TC15909" 1 912
TC15910_bb	BLASTN	similarity	1	1018	998	+	0	Target "Sequence:TC15910" 1 1017
TC15912_bb	BLASTN	similarity	160	1128	967	+	0	Target "Sequence:TC15912" 1 969
TC15914_bb	BLASTN	similarity	1	1471	1465	+	0	Target "Sequence:TC15914" 1 1471
TC15915_bb	BLASTN	similarity	181	1022	836	+	0	Target "Sequence:TC15915" 1 842
TC15918_bb	BLASTN	similarity	1	1354	1328	+	0	Target "Sequence:TC15918" 1 1352
TC15924_bb	BLASTN	similarity	1	1329	1291	+	0	Target "Sequence:TC15924" 1 1325
TC15925_bb	BLASTN	similarity	1	1119	1081	+	0	Target "Sequence:TC15925" 1 1118
TC15929_bb	BLASTN	similarity	123	1117	974	+	0	Target "Sequence:TC15929" 2 994
TC15931_bb	BLASTN	similarity	46	1289	1228	+	0	Target "Sequence:TC15931" 1 1242
TC15938_bb	BLASTN	similarity	1	1577	1497	+	0	Target "Sequence:TC15938" 1 1575
TC15939_bb	BLASTN	similarity	1	1074	1056	+	0	Target "Sequence:TC15939" 1 1073
TC15944_bb	BLASTN	similarity	1	1127	1090	+	0	Target "Sequence:TC15944" 1 1125
TC15948_bb	BLASTN	similarity	1	1128	1117	+	0	Target "Sequence:TC15948" 1 1126
TC15952_bb	BLASTN	similarity	1	1481	1477	+	0	Target "Sequence:TC15952" 1 1481
TC15953_bb	BLASTN	similarity	1	824	818	+	0	Target "Sequence:TC15953" 1 824
TC15954_bb	BLASTN	similarity	1	852	818	+	0	Target "Sequence:TC15954" 1 848
TC15956_bb	BLASTN	similarity	1	1273	1241	+	0	Target "Sequence:TC15956" 1 1273
TC15959_bb	BLASTN	similarity	1	1261	1239	+	0	Target "Sequence:TC15959" 1 1261
TC15961_bb	BLASTN	similarity	1	854	852	+	0	Target "Sequence:TC15961" 1 854
TC15980_bb	BLASTN	similarity	7	1427	1417	+	0	Target "Sequence:TC15980" 1 1421
TC15981_bb	BLASTN	similarity	1	964	942	+	0	Target "Sequence:TC15981" 1 963
TC15982_bb	BLASTN	similarity	1	950	946	+	0	Target "Sequence:TC15982" 1 950
TC15986_bb	BLASTN	similarity	1	1254	1246	+	0	Target "Sequence:TC15986" 1 1254
TC15987_bb	BLASTN	similarity	1	820	818	+	0	Target "Sequence:TC15987" 1 820
TC15991_bb	BLASTN	similarity	1	1513	1501	+	0	Target "Sequence:TC15991" 1 1512
TC15993_bb	BLASTN	similarity	1	870	838	+	0	Target "Sequence:TC15993" 1 867
TC15994_bb	BLASTN	similarity	1	936	936	+	0	Target "Sequence:TC15994" 1 936
TC15997_bb	BLASTN	similarity	1	817	811	+	0	Target "Sequence:TC15997" 1 817
TC15998_bb	BLASTN	similarity	101	1366	1234	+	0	Target "Sequence:TC15998" 1 1265
TC15999_bb	BLASTN	similarity	1	870	844	+	0	Target "Sequence:TC15999" 1 869
TC16005_bb	BLASTN	similarity	1	938	900	+	0	Target "Sequence:TC16005" 1 936
TC16014_bb	BLASTN	similarity	132	953	812	+	0	Target "Sequence:TC16014" 1 822
TC16015_bb	BLASTN	similarity	1	1392	1283	+	0	Target "Sequence:TC16015" 1 1381
TC16016_bb	BLASTN	similarity	1	1349	1339	+	0	Target "Sequence:TC16016" 1 1348
TC16017_bb	BLASTN	similarity	1	943	933	+	0	Target "Sequence:TC16017" 1 943
TC16018_bb	BLASTN	similarity	1	834	807	+	0	Target "Sequence:TC16018" 1 832
TC16024_bb	BLASTN	similarity	102	914	813	+	0	Target "Sequence:TC16024" 1 813
TC16026_bb	BLASTN	similarity	1	815	781	+	0	Target "Sequence:TC16026" 1 815
TC16029_bb	BLASTN	similarity	129	1091	945	+	0	Target "Sequence:TC16029" 3 965
TC16032_bb	BLASTN	similarity	1	846	794	+	0	Target "Sequence:TC16032" 1 845
TC16035_bb	BLASTN	similarity	1	1238	1214	+	0	Target "Sequence:TC16035" 1 1237
TC16036_bb	BLASTN	similarity	197	1683	1487	+	0	Target "Sequence:TC16036" 2 1488
TC16037_bb	BLASTN	similarity	210	1513	1302	+	0	Target "Sequence:TC16037" 1 1304
TC16039_bb	BLASTN	similarity	8	993	958	+	0	Target "Sequence:TC16039" 1 986
TC16040_bb	BLASTN	similarity	1	1057	1045	+	0	Target "Sequence:TC16040" 1 1056
TC16041_bb	BLASTN	similarity	1	1577	1569	+	0	Target "Sequence:TC16041" 1 1576
TC16045_bb	BLASTN	similarity	184	993	810	+	0	Target "Sequence:TC16045" 3 812
TC16048_bb	BLASTN	similarity	1	937	905	+	0	Target "Sequence:TC16048" 1 937
TC16054_bb	BLASTN	similarity	1	873	841	+	0	Target "Sequence:TC16054" 1 872
TC16055_bb	BLASTN	similarity	1	947	947	+	0	Target "Sequence:TC16055" 1 947
TC16057_bb	BLASTN	similarity	1	1328	1308	+	0	Target "Sequence:TC16057" 1 1326
TC16058_bb	BLASTN	similarity	1	1854	1854	+	0	Target "Sequence:TC16058" 1 1854
TC16060_bb	BLASTN	similarity	1	1594	1582	+	0	Target "Sequence:TC16060" 1 1593
TC16061_bb	BLASTN	similarity	1	1337	1287	+	0	Target "Sequence:TC16061" 1 1334
TC16065_bb	BLASTN	similarity	1	1662	1644	+	0	Target "Sequence:TC16065" 1 1660
TC16069_bb	BLASTN	similarity	44	941	888	+	0	Target "Sequence:TC16069" 1 897
TC16071_bb	BLASTN	similarity	1	1779	1731	+	0	Target "Sequence:TC16071" 1 1778
TC16072_bb	BLASTN	similarity	186	1552	1367	+	0	Target "Sequence:TC16072" 2 1368
TC16076_bb	BLASTN	similarity	49	862	804	+	0	Target "Sequence:TC16076" 1 814
TC16079_bb	BLASTN	similarity	66	901	836	+	0	Target "Sequence:TC16079" 2 837
TC16080_bb	BLASTN	similarity	166	1660	1441	+	0	Target "Sequence:TC16080" 1 1495
TC16098_bb	BLASTN	similarity	1	833	817	+	0	Target "Sequence:TC16098" 1 833
TC16109_bb	BLASTN	similarity	135	942	802	+	0	Target "Sequence:TC16109" 1 808
TC16110_bb	BLASTN	similarity	1	1457	1455	+	0	Target "Sequence:TC16110" 1 1457
TC16111_bb	BLASTN	similarity	1	1184	1124	+	0	Target "Sequence:TC16111" 1 1182
TC16118_bb	BLASTN	similarity	126	1614	1469	+	0	Target "Sequence:TC16118" 1 1489
TC16121_bb	BLASTN	similarity	1	918	916	+	0	Target "Sequence:TC16121" 1 918
TC16122_bb	BLASTN	similarity	140	946	805	+	0	Target "Sequence:TC16122" 1 807
TC16124_bb	BLASTN	similarity	1	1099	1072	+	0	Target "Sequence:TC16124" 1 1097
TC16125_bb	BLASTN	similarity	1	819	817	+	0	Target "Sequence:TC16125" 1 819
TC16126_bb	BLASTN	similarity	1	839	839	+	0	Target "Sequence:TC16126" 1 839
TC16132_bb	BLASTN	similarity	1	944	936	+	0	Target "Sequence:TC16132" 1 943
TC16133_bb	BLASTN	similarity	1	954	954	+	0	Target "Sequence:TC16133" 1 954
TC16140_bb	BLASTN	similarity	1	1429	1401	+	0	Target "Sequence:TC16140" 1 1425
TC16141_bb	BLASTN	similarity	1	946	938	+	0	Target "Sequence:TC16141" 1 945
TC16148_bb	BLASTN	similarity	1	1521	1491	+	0	Target "Sequence:TC16148" 1 1520
TC16149_bb	BLASTN	similarity	1	963	955	+	0	Target "Sequence:TC16149" 1 962
TC16150_bb	BLASTN	similarity	1	926	926	+	0	Target "Sequence:TC16150" 1 926
TC16152_bb	BLASTN	similarity	1	1227	1223	+	0	Target "Sequence:TC16152" 1 1227
TC16155_bb	BLASTN	similarity	46	1294	1213	+	0	Target "Sequence:TC16155" 4 1251
TC16156_bb	BLASTN	similarity	1	1308	1257	+	0	Target "Sequence:TC16156" 1 1306
TC16157_bb	BLASTN	similarity	1	1407	1356	+	0	Target "Sequence:TC16157" 1 1402
TC16159_bb	BLASTN	similarity	1	816	814	+	0	Target "Sequence:TC16159" 1 816
TC16160_bb	BLASTN	similarity	1	805	797	+	0	Target "Sequence:TC16160" 1 805
TC16161_bb	BLASTN	similarity	1	928	883	+	0	Target "Sequence:TC16161" 1 924
TC16162_bb	BLASTN	similarity	1	817	789	+	0	Target "Sequence:TC16162" 1 817
TC16168_bb	BLASTN	similarity	1	954	938	+	0	Target "Sequence:TC16168" 1 952
TC16178_bb	BLASTN	similarity	1	1033	1033	+	0	Target "Sequence:TC16178" 1 1033
TC16179_bb	BLASTN	similarity	138	1126	989	+	0	Target "Sequence:TC16179" 1 989
TC16181_bb	BLASTN	similarity	1	840	809	+	0	Target "Sequence:TC16181" 1 837
TC16182_bb	BLASTN	similarity	1	1138	1138	+	0	Target "Sequence:TC16182" 1 1138
TC16185_bb	BLASTN	similarity	1	909	901	+	0	Target "Sequence:TC16185" 1 908
TC16187_bb	BLASTN	similarity	1	917	909	+	0	Target "Sequence:TC16187" 1 916
TC16190_bb	BLASTN	similarity	1	1457	1453	+	0	Target "Sequence:TC16190" 1 1457
TC16194_bb	BLASTN	similarity	106	1275	1074	+	0	Target "Sequence:TC16194" 3 1165
TC16200_bb	BLASTN	similarity	1	1149	1135	+	0	Target "Sequence:TC16200" 1 1148
TC16201_bb	BLASTN	similarity	1	1268	1238	+	0	Target "Sequence:TC16201" 1 1267
TC16208_bb	BLASTN	similarity	1	848	834	+	0	Target "Sequence:TC16208" 1 847
TC16212_bb	BLASTN	similarity	68	937	862	+	0	Target "Sequence:TC16212" 1 870
TC16217_bb	BLASTN	similarity	191	1008	806	+	0	Target "Sequence:TC16217" 1 817
TC16223_bb	BLASTN	similarity	213	1039	825	+	0	Target "Sequence:TC16223" 1 827
TC16224_bb	BLASTN	similarity	1	1483	1475	+	0	Target "Sequence:TC16224" 1 1482
TC16227_bb	BLASTN	similarity	1	970	956	+	0	Target "Sequence:TC16227" 1 969
TC16229_bb	BLASTN	similarity	1	959	921	+	0	Target "Sequence:TC16229" 1 954
TC16233_bb	BLASTN	similarity	1	821	728	+	0	Target "Sequence:TC16233" 1 817
TC16237_bb	BLASTN	similarity	1	1308	1264	+	0	Target "Sequence:TC16237" 1 1305
TC16239_bb	BLASTN	similarity	1	809	769	+	0	Target "Sequence:TC16239" 1 808
TC16241_bb	BLASTN	similarity	19	919	820	+	0	Target "Sequence:TC19125" 1 885
TC16242_bb	BLASTN	similarity	1	2418	2354	+	0	Target "Sequence:TC16242" 1 2414
TC16244_bb	BLASTN	similarity	94	929	828	+	0	Target "Sequence:TC16244" 1 835
TC16245_bb	BLASTN	similarity	140	1430	1283	+	0	Target "Sequence:TC16245" 1 1291
TC16249_bb	BLASTN	similarity	1	938	916	+	0	Target "Sequence:TC16249" 1 937
TC16252_bb	BLASTN	similarity	1	1171	1171	+	0	Target "Sequence:TC16252" 1 1171
TC16253_bb	BLASTN	similarity	150	1888	1721	+	0	Target "Sequence:TC16253" 1 1737
TC16254_bb	BLASTN	similarity	1	814	806	+	0	Target "Sequence:TC16254" 1 813
TC16259_bb	BLASTN	similarity	1	1442	1396	+	0	Target "Sequence:TC16259" 1 1440
TC16261_bb	BLASTN	similarity	1	926	922	+	0	Target "Sequence:TC16261" 1 926
TC16267_bb	BLASTN	similarity	35	836	772	+	0	Target "Sequence:TC16267" 2 803
TC16268_bb	BLASTN	similarity	64	877	810	+	0	Target "Sequence:TC16268" 1 814
TC16271_bb	BLASTN	similarity	1	870	870	+	0	Target "Sequence:TC16271" 1 870
TC16272_bb	BLASTN	similarity	154	995	842	+	0	Target "Sequence:TC16272" 1 842
TC16275_bb	BLASTN	similarity	1	944	870	+	0	Target "Sequence:TC16275" 1 937
TC16276_bb	BLASTN	similarity	1	818	818	+	0	Target "Sequence:TC16276" 1 818
TC16278_bb	BLASTN	similarity	1	2383	2367	+	0	Target "Sequence:TC16278" 1 2381
TC16282_bb	BLASTN	similarity	1	806	731	+	0	Target "Sequence:TC16282" 1 798
TC16283_bb	BLASTN	similarity	1	927	925	+	0	Target "Sequence:TC16283" 1 927
TC16295_bb	BLASTN	similarity	1	814	804	+	0	Target "Sequence:TC16295" 1 813
TC16297_bb	BLASTN	similarity	203	1482	1264	+	0	Target "Sequence:TC16297" 1 1278
TC16299_bb	BLASTN	similarity	119	1631	1501	+	0	Target "Sequence:TC16299" 1 1513
TC16300_bb	BLASTN	similarity	1	872	839	+	0	Target "Sequence:TC16300" 1 868
TC16305_bb	BLASTN	similarity	1	1180	1160	+	0	Target "Sequence:TC16305" 1 1177
TC16312_bb	BLASTN	similarity	1	839	835	+	0	Target "Sequence:TC16312" 1 839
TC16315_bb	BLASTN	similarity	1	1715	1673	+	0	Target "Sequence:TC16315" 1 1710
TC16316_bb	BLASTN	similarity	1	1259	1221	+	0	Target "Sequence:TC16316" 1 1258
TC16319_bb	BLASTN	similarity	127	997	855	+	0	Target "Sequence:TC16319" 1 870
TC16321_bb	BLASTN	similarity	178	974	755	+	0	Target "Sequence:TC16321" 1 796
TC16322_bb	BLASTN	similarity	1	838	838	+	0	Target "Sequence:TC16322" 1 838
TC16327_bb	BLASTN	similarity	1	1324	1322	+	0	Target "Sequence:TC16327" 1 1324
TC16328_bb	BLASTN	similarity	1	1727	1709	+	0	Target "Sequence:TC16328" 1 1726
TC16332_bb	BLASTN	similarity	47	1739	1675	+	0	Target "Sequence:TC16332" 1 1692
TC16334_bb	BLASTN	similarity	1	861	859	+	0	Target "Sequence:TC16334" 1 861
TC16338_bb	BLASTN	similarity	45	1056	997	+	0	Target "Sequence:TC18658" 1 1013
TC16339_bb	BLASTN	similarity	1	1223	1223	+	0	Target "Sequence:TC16339" 1 1223
TC16342_bb	BLASTN	similarity	1	1508	1466	+	0	Target "Sequence:TC16342" 1 1505
TC16351_bb	BLASTN	similarity	26	986	871	+	0	Target "Sequence:TC15630" 528 1488
TC16353_bb	BLASTN	similarity	1	1323	1252	+	0	Target "Sequence:TC16353" 1 1317
TC16355_bb	BLASTN	similarity	92	932	809	+	0	Target "Sequence:TC16355" 1 840
TC16357_bb	BLASTN	similarity	1	897	897	+	0	Target "Sequence:TC16357" 1 897
TC16363_bb	BLASTN	similarity	1	792	758	+	0	Target "Sequence:TC16363" 1 792
TC16366_bb	BLASTN	similarity	1	1245	1243	+	0	Target "Sequence:TC16366" 1 1245
TC16381_bb	BLASTN	similarity	104	1594	1491	+	0	Target "Sequence:TC16381" 1 1491
TC16382_bb	BLASTN	similarity	1	1233	1205	+	0	Target "Sequence:TC16382" 1 1232
TC16385_bb	BLASTN	similarity	1	838	796	+	0	Target "Sequence:TC16385" 1 835
TC16386_bb	BLASTN	similarity	1	1535	1517	+	0	Target "Sequence:TC16386" 1 1534
TC16387_bb	BLASTN	similarity	175	1031	857	+	0	Target "Sequence:TC16387" 3 859
TC16391_bb	BLASTN	similarity	25	912	872	+	0	Target "Sequence:TC16391" 1 887
TC16393_bb	BLASTN	similarity	1	809	799	+	0	Target "Sequence:TC16393" 1 809
TC16394_bb	BLASTN	similarity	1	2554	2546	+	0	Target "Sequence:TC16394" 1 2553
TC16395_bb	BLASTN	similarity	1	1763	1761	+	0	Target "Sequence:TC16395" 1 1763
TC16398_bb	BLASTN	similarity	128	1527	1400	+	0	Target "Sequence:TC16398" 1 1400
TC16401_bb	BLASTN	similarity	1	1554	1540	+	0	Target "Sequence:TC16401" 1 1553
TC16405_bb	BLASTN	similarity	1	842	834	+	0	Target "Sequence:TC16405" 1 841
TC16409_bb	BLASTN	similarity	1	1059	1005	+	0	Target "Sequence:TC16409" 1 1057
TC16411_bb	BLASTN	similarity	1	1234	1205	+	0	Target "Sequence:TC16411" 1 1229
TC16412_bb	BLASTN	similarity	156	947	792	+	0	Target "Sequence:TC16412" 1 792
TC16416_bb	BLASTN	similarity	1	907	899	+	0	Target "Sequence:TC16416" 1 906
TC16418_bb	BLASTN	similarity	1	1412	1397	+	0	Target "Sequence:TC16418" 1 1410
TC16424_bb	BLASTN	similarity	1	980	962	+	0	Target "Sequence:TC16424" 1 978
TC16429_bb	BLASTN	similarity	1	944	928	+	0	Target "Sequence:TC16429" 1 942
TC16435_bb	BLASTN	similarity	1	980	976	+	0	Target "Sequence:TC16435" 1 980
TC16438_bb	BLASTN	similarity	1	801	801	+	0	Target "Sequence:TC16438" 1 801
TC16439_bb	BLASTN	similarity	1	1382	1350	+	0	Target "Sequence:TC16439" 1 1380
TC16440_bb	BLASTN	similarity	13	922	866	+	0	Target "Sequence:TC16440" 3 911
TC16444_bb	BLASTN	similarity	53	1680	1600	+	0	Target "Sequence:TC16444" 1 1627
TC16446_bb	BLASTN	similarity	1	1047	1047	+	0	Target "Sequence:TC16446" 1 1047
TC16450_bb	BLASTN	similarity	1	968	919	+	0	Target "Sequence:TC16450" 1 965
TC16451_bb	BLASTN	similarity	168	999	820	+	0	Target "Sequence:TC16451" 1 832
TC16453_bb	BLASTN	similarity	1	842	842	+	0	Target "Sequence:TC16453" 1 842
TC16455_bb	BLASTN	similarity	1	790	788	+	0	Target "Sequence:TC16455" 1 790
TC16459_bb	BLASTN	similarity	1	800	773	+	0	Target "Sequence:TC16459" 1 797
TC16460_bb	BLASTN	similarity	86	1465	1325	+	0	Target "Sequence:TC16460" 1 1374
TC16461_bb	BLASTN	similarity	1	1181	1134	+	0	Target "Sequence:TC16461" 1 1182
TC16464_bb	BLASTN	similarity	60	1000	894	+	0	Target "Sequence:TC16464" 1 936
TC16478_bb	BLASTN	similarity	1	813	813	+	0	Target "Sequence:TC16478" 1 813
TC16486_bb	BLASTN	similarity	74	1525	1438	+	0	Target "Sequence:TC16486" 1 1451
TC16489_bb	BLASTN	similarity	148	1105	940	+	0	Target "Sequence:TC16489" 1 957
TC16491_bb	BLASTN	similarity	1	2086	2067	+	0	Target "Sequence:TC16491" 1 2084
TC16504_bb	BLASTN	similarity	159	1065	899	+	0	Target "Sequence:TC16504" 2 908
TC16505_bb	BLASTN	similarity	1	790	790	+	0	Target "Sequence:TC16505" 1 790
TC16506_bb	BLASTN	similarity	1	902	890	+	0	Target "Sequence:TC16506" 1 902
TC16511_bb	BLASTN	similarity	1	882	876	+	0	Target "Sequence:TC16511" 1 882
TC16512_bb	BLASTN	similarity	1	2326	2316	+	0	Target "Sequence:TC16512" 1 2325
TC16514_bb	BLASTN	similarity	1	793	787	+	0	Target "Sequence:TC16514" 1 793
TC16516_bb	BLASTN	similarity	1	836	832	+	0	Target "Sequence:TC16516" 1 836
TC16520_bb	BLASTN	similarity	8	958	941	+	0	Target "Sequence:TC16520" 1 950
TC16523_bb	BLASTN	similarity	1	917	891	+	0	Target "Sequence:TC16523" 1 915
TC16531_bb	BLASTN	similarity	1	832	812	+	0	Target "Sequence:TC16531" 1 831
TC16534_bb	BLASTN	similarity	1	1088	1088	+	0	Target "Sequence:TC16534" 1 1088
TC16537_bb	BLASTN	similarity	1	959	955	+	0	Target "Sequence:TC16537" 1 959
TC16539_bb	BLASTN	similarity	1	945	929	+	0	Target "Sequence:TC16539" 1 945
TC16546_bb	BLASTN	similarity	25	813	741	+	0	Target "Sequence:TC16546" 1 783
TC16551_bb	BLASTN	similarity	1	1014	989	+	0	Target "Sequence:TC16551" 1 1012
TC16554_bb	BLASTN	similarity	1	2103	2087	+	0	Target "Sequence:TC16554" 1 2102
TC16555_bb	BLASTN	similarity	122	907	778	+	0	Target "Sequence:TC16555" 3 787
TC16557_bb	BLASTN	similarity	1	881	859	+	0	Target "Sequence:TC16557" 1 878
TC16562_bb	BLASTN	similarity	1	1253	1249	+	0	Target "Sequence:TC16562" 1 1253
TC16574_bb	BLASTN	similarity	1	1097	1077	+	0	Target "Sequence:TC16574" 1 1095
TC16576_bb	BLASTN	similarity	1	786	782	+	0	Target "Sequence:TC16576" 1 786
TC16577_bb	BLASTN	similarity	43	882	795	+	0	Target "Sequence:TC16577" 1 836
TC16578_bb	BLASTN	similarity	1	1382	1332	+	0	Target "Sequence:TC16578" 1 1379
TC16579_bb	BLASTN	similarity	151	1490	1302	+	0	Target "Sequence:TC16579" 2 1337
TC16580_bb	BLASTN	similarity	1	1244	1219	+	0	Target "Sequence:TC16580" 1 1242
TC16587_bb	BLASTN	similarity	1	1229	1201	+	0	Target "Sequence:TC16587" 1 1228
TC16590_bb	BLASTN	similarity	1	1691	1671	+	0	Target "Sequence:TC16590" 1 1690
TC16592_bb	BLASTN	similarity	1	1296	1294	+	0	Target "Sequence:TC16592" 1 1296
TC16594_bb	BLASTN	similarity	1	2183	2183	+	0	Target "Sequence:TC16594" 1 2183
TC16599_bb	BLASTN	similarity	1	1316	1229	+	0	Target "Sequence:TC16599" 1 1309
TC16604_bb	BLASTN	similarity	1	1405	1355	+	0	Target "Sequence:TC16604" 1 1402
TC16612_bb	BLASTN	similarity	82	974	881	+	0	Target "Sequence:TC16612" 1 892
TC16619_bb	BLASTN	similarity	1	920	918	+	0	Target "Sequence:TC16619" 1 920
TC16622_bb	BLASTN	similarity	1	1424	1397	+	0	Target "Sequence:TC16622" 1 1421
TC16625_bb	BLASTN	similarity	27	841	815	+	0	Target "Sequence:TC16625" 1 815
TC16627_bb	BLASTN	similarity	79	1016	908	+	0	Target "Sequence:TC16627" 1 934
TC16628_bb	BLASTN	similarity	1	793	791	+	0	Target "Sequence:TC16628" 1 793
TC16632_bb	BLASTN	similarity	1	915	905	+	0	Target "Sequence:TC16632" 1 915
TC16633_bb	BLASTN	similarity	1	932	928	+	0	Target "Sequence:TC16633" 1 932
TC16643_bb	BLASTN	similarity	1	1446	1446	+	0	Target "Sequence:TC16643" 1 1446
TC16647_bb	BLASTN	similarity	1	908	900	+	0	Target "Sequence:TC16647" 1 907
TC16653_bb	BLASTN	similarity	1	805	779	+	0	Target "Sequence:TC16653" 1 802
TC16654_bb	BLASTN	similarity	1	875	875	+	0	Target "Sequence:TC16654" 1 875
TC16655_bb	BLASTN	similarity	1	894	854	+	0	Target "Sequence:TC16655" 1 893
TC16657_bb	BLASTN	similarity	1	1374	1370	+	0	Target "Sequence:TC16657" 1 1374
TC16660_bb	BLASTN	similarity	1	1733	1713	+	0	Target "Sequence:TC16660" 1 1732
TC16661_bb	BLASTN	similarity	68	1000	925	+	0	Target "Sequence:TC16661" 1 932
TC16662_bb	BLASTN	similarity	1	887	877	+	0	Target "Sequence:TC16662" 1 886
TC16664_bb	BLASTN	similarity	140	1136	995	+	0	Target "Sequence:TC16664" 1 997
TC16665_bb	BLASTN	similarity	1	1077	1061	+	0	Target "Sequence:TC16665" 1 1077
TC16669_bb	BLASTN	similarity	81	859	743	+	0	Target "Sequence:TC16669" 1 778
TC16672_bb	BLASTN	similarity	216	994	769	+	0	Target "Sequence:TC16672" 2 779
TC16684_bb	BLASTN	similarity	1	793	757	+	0	Target "Sequence:TC16684" 1 792
TC16689_bb	BLASTN	similarity	1	951	885	+	0	Target "Sequence:TC16689" 1 945
TC16690_bb	BLASTN	similarity	37	1691	1579	+	0	Target "Sequence:TC16690" 2 1652
TC16692_bb	BLASTN	similarity	1	866	834	+	0	Target "Sequence:TC16692" 1 866
TC16700_bb	BLASTN	similarity	40	905	840	+	0	Target "Sequence:TC16700" 1 864
TC16701_bb	BLASTN	similarity	137	1015	869	+	0	Target "Sequence:TC16701" 1 879
TC16702_bb	BLASTN	similarity	129	945	817	+	0	Target "Sequence:TC16702" 1 817
TC16709_bb	BLASTN	similarity	1	935	935	+	0	Target "Sequence:TC16709" 1 935
TC16712_bb	BLASTN	similarity	129	1197	1037	+	0	Target "Sequence:TC16712" 4 1068
TC16713_bb	BLASTN	similarity	1	883	873	+	0	Target "Sequence:TC16713" 1 882
TC16721_bb	BLASTN	similarity	104	1012	816	+	0	Target "Sequence:TC17603" 1032 1937
TC16727_bb	BLASTN	similarity	133	1049	917	+	0	Target "Sequence:TC16727" 1 917
TC16728_bb	BLASTN	similarity	1	1414	1389	+	0	Target "Sequence:TC16728" 1 1411
TC16729_bb	BLASTN	similarity	1	892	852	+	0	Target "Sequence:TC16729" 1 887
TC16730_bb	BLASTN	similarity	51	1174	1114	+	0	Target "Sequence:TC16730" 1 1123
TC16731_bb	BLASTN	similarity	1	786	782	+	0	Target "Sequence:TC16731" 1 786
TC16733_bb	BLASTN	similarity	117	2115	1932	+	0	Target "Sequence:TC16733" 1 1994
TC16734_bb	BLASTN	similarity	81	1162	1078	+	0	Target "Sequence:TC16734" 6 1087
TC16735_bb	BLASTN	similarity	153	944	790	+	0	Target "Sequence:TC16735" 1 792
TC16738_bb	BLASTN	similarity	1	2245	2245	+	0	Target "Sequence:TC16738" 1 2245
TC16749_bb	BLASTN	similarity	1	996	984	+	0	Target "Sequence:TC16749" 1 996
TC16750_bb	BLASTN	similarity	1	1228	1182	+	0	Target "Sequence:TC16750" 1 1225
TC16752_bb	BLASTN	similarity	1	873	849	+	0	Target "Sequence:TC20489" 581 1453
TC16754_bb	BLASTN	similarity	1	895	867	+	0	Target "Sequence:TC16754" 1 893
TC16756_bb	BLASTN	similarity	1	2114	2094	+	0	Target "Sequence:TC16756" 1 2113
TC16758_bb	BLASTN	similarity	1	936	916	+	0	Target "Sequence:TC16758" 1 934
TC16759_bb	BLASTN	similarity	1	951	939	+	0	Target "Sequence:TC16759" 1 951
TC16763_bb	BLASTN	similarity	1	1222	1200	+	0	Target "Sequence:TC16763" 1 1222
TC16770_bb	BLASTN	similarity	1	781	749	+	0	Target "Sequence:TC16770" 1 780
TC16773_bb	BLASTN	similarity	1	1405	1385	+	0	Target "Sequence:TC16773" 1 1403
TC16774_bb	BLASTN	similarity	1	775	763	+	0	Target "Sequence:TC16774" 1 774
TC16776_bb	BLASTN	similarity	1	811	772	+	0	Target "Sequence:TC16776" 1 809
TC16781_bb	BLASTN	similarity	1	1716	1650	+	0	Target "Sequence:TC16781" 1 1711
TC16783_bb	BLASTN	similarity	1	1789	1775	+	0	Target "Sequence:TC16783" 1 1788
TC16786_bb	BLASTN	similarity	1	960	952	+	0	Target "Sequence:TC16786" 1 959
TC16791_bb	BLASTN	similarity	1	1807	1761	+	0	Target "Sequence:TC16791" 1 1805
TC16794_bb	BLASTN	similarity	99	871	773	+	0	Target "Sequence:TC16794" 1 773
TC16795_bb	BLASTN	similarity	1	849	845	+	0	Target "Sequence:TC16795" 1 849
TC16798_bb	BLASTN	similarity	1	1347	1325	+	0	Target "Sequence:TC16798" 1 1345
TC16800_bb	BLASTN	similarity	176	1055	872	+	0	Target "Sequence:TC16800" 1 879
TC16804_bb	BLASTN	similarity	187	1177	987	+	0	Target "Sequence:TC16804" 1 991
TC16805_bb	BLASTN	similarity	1	1602	1542	+	0	Target "Sequence:TC16805" 1 1597
TC16819_bb	BLASTN	similarity	1	885	867	+	0	Target "Sequence:TC16819" 1 883
TC16823_bb	BLASTN	similarity	1	789	781	+	0	Target "Sequence:TC16823" 1 788
TC16824_bb	BLASTN	similarity	14	1391	1344	+	0	Target "Sequence:TC16824" 4 1379
TC16825_bb	BLASTN	similarity	1	835	774	+	0	Target "Sequence:TC16825" 1 831
TC16827_bb	BLASTN	similarity	1	824	786	+	0	Target "Sequence:TC16827" 1 820
TC16830_bb	BLASTN	similarity	1	936	902	+	0	Target "Sequence:TC16830" 1 935
TC16834_bb	BLASTN	similarity	1	1752	1743	+	0	Target "Sequence:TC16834" 1 1753
TC16836_bb	BLASTN	similarity	33	851	763	+	0	Target "Sequence:TC16836" 1 818
TC16837_bb	BLASTN	similarity	1	1380	1380	+	0	Target "Sequence:TC16837" 1 1380
TC16839_bb	BLASTN	similarity	1	787	758	+	0	Target "Sequence:TC16839" 1 784
TC16841_bb	BLASTN	similarity	1	859	853	+	0	Target "Sequence:TC16841" 1 859
TC16843_bb	BLASTN	similarity	1	1358	1348	+	0	Target "Sequence:TC16843" 1 1357
TC16849_bb	BLASTN	similarity	1	1601	1583	+	0	Target "Sequence:TC16849" 1 1600
TC16851_bb	BLASTN	similarity	1	1217	1205	+	0	Target "Sequence:TC16851" 1 1216
TC16855_bb	BLASTN	similarity	51	825	730	+	0	Target "Sequence:TC16855" 1 770
TC16857_bb	BLASTN	similarity	1	2460	2452	+	0	Target "Sequence:TC16857" 1 2459
TC16863_bb	BLASTN	similarity	90	945	838	+	0	Target "Sequence:TC16863" 2 857
TC16865_bb	BLASTN	similarity	1	1575	1571	+	0	Target "Sequence:TC16865" 1 1575
TC16866_bb	BLASTN	similarity	1	1277	1271	+	0	Target "Sequence:TC16866" 1 1277
TC16868_bb	BLASTN	similarity	1	1138	1127	+	0	Target "Sequence:TC16868" 1 1136
TC16869_bb	BLASTN	similarity	1	1379	1369	+	0	Target "Sequence:TC16869" 1 1379
TC16871_bb	BLASTN	similarity	169	1119	951	+	0	Target "Sequence:TC16871" 1 951
TC16872_bb	BLASTN	similarity	120	905	776	+	0	Target "Sequence:TC16872" 1 785
TC16885_bb	BLASTN	similarity	169	970	792	+	0	Target "Sequence:TC16885" 1 802
TC16886_bb	BLASTN	similarity	1	775	775	+	0	Target "Sequence:TC16886" 1 775
TC16891_bb	BLASTN	similarity	1	1475	1441	+	0	Target "Sequence:TC16891" 1 1473
TC16893_bb	BLASTN	similarity	1	1194	1186	+	0	Target "Sequence:TC16893" 1 1193
TC16895_bb	BLASTN	similarity	1	904	894	+	0	Target "Sequence:TC16895" 1 904
TC16896_bb	BLASTN	similarity	165	990	768	+	0	Target "Sequence:TC16896" 3 825
TC16898_bb	BLASTN	similarity	188	1471	1266	+	0	Target "Sequence:TC16898" 1 1282
TC16900_bb	BLASTN	similarity	4	1155	1152	+	0	Target "Sequence:TC16900" 1 1152
TC16901_bb	BLASTN	similarity	1	816	800	+	0	Target "Sequence:TC16901" 1 816
TC16912_bb	BLASTN	similarity	1	1099	1041	+	0	Target "Sequence:TC16912" 1 1092
TC16914_bb	BLASTN	similarity	1	1171	1157	+	0	Target "Sequence:TC16914" 1 1170
TC16918_bb	BLASTN	similarity	1	1325	1325	+	0	Target "Sequence:TC16918" 1 1325
TC16921_bb	BLASTN	similarity	1	1234	1224	+	0	Target "Sequence:TC16921" 1 1233
TC16923_bb	BLASTN	similarity	109	1920	1808	+	0	Target "Sequence:TC16923" 1 1812
TC16932_bb	BLASTN	similarity	1	1066	1058	+	0	Target "Sequence:TC16932" 1 1065
TC16942_bb	BLASTN	similarity	1	767	751	+	0	Target "Sequence:TC16942" 1 767
TC16948_bb	BLASTN	similarity	1	2112	2084	+	0	Target "Sequence:TC16948" 1 2110
TC16960_bb	BLASTN	similarity	198	1086	889	+	0	Target "Sequence:TC16960" 1 889
TC16964_bb	BLASTN	similarity	1	1111	1101	+	0	Target "Sequence:TC16964" 1 1110
TC16968_bb	BLASTN	similarity	1	1004	990	+	0	Target "Sequence:TC16968" 1 1003
TC16969_bb	BLASTN	similarity	139	1261	1119	+	0	Target "Sequence:TC16969" 4 1126
TC16970_bb	BLASTN	similarity	1	1394	1354	+	0	Target "Sequence:TC16970" 1 1393
TC16977_bb	BLASTN	similarity	1	873	835	+	0	Target "Sequence:TC16977" 1 871
TC16982_bb	BLASTN	similarity	1	1193	1138	+	0	Target "Sequence:TC16982" 1 1190
TC16984_bb	BLASTN	similarity	1	1703	1693	+	0	Target "Sequence:TC16984" 1 1702
TC17001_bb	BLASTN	similarity	186	1018	817	+	0	Target "Sequence:TC17001" 1 831
TC17006_bb	BLASTN	similarity	24	1239	1204	+	0	Target "Sequence:TC17006" 1 1216
TC17010_bb	BLASTN	similarity	1	926	922	+	0	Target "Sequence:TC17010" 1 926
TC17013_bb	BLASTN	similarity	1	769	769	+	0	Target "Sequence:TC17013" 1 769
TC17016_bb	BLASTN	similarity	1	890	880	+	0	Target "Sequence:TC17016" 1 889
TC17018_bb	BLASTN	similarity	1	794	784	+	0	Target "Sequence:TC17018" 1 793
TC17025_bb	BLASTN	similarity	1	1222	1222	+	0	Target "Sequence:TC17025" 1 1222
TC17032_bb	BLASTN	similarity	121	952	807	+	0	Target "Sequence:TC17032" 1 829
TC17035_bb	BLASTN	similarity	1	1005	935	+	0	Target "Sequence:TC17035" 1 1003
TC17040_bb	BLASTN	similarity	1	1667	1644	+	0	Target "Sequence:TC17040" 1 1667
TC17043_bb	BLASTN	similarity	1	1206	1206	+	0	Target "Sequence:TC17043" 1 1206
TC17046_bb	BLASTN	similarity	171	1009	839	+	0	Target "Sequence:TC17046" 1 839
TC17049_bb	BLASTN	similarity	1	851	849	+	0	Target "Sequence:TC17049" 1 851
TC17050_bb	BLASTN	similarity	1	1098	1080	+	0	Target "Sequence:TC17050" 1 1097
TC17053_bb	BLASTN	similarity	93	861	721	+	0	Target "Sequence:TC17053" 2 769
TC17054_bb	BLASTN	similarity	1	813	809	+	0	Target "Sequence:TC17054" 1 813
TC17060_bb	BLASTN	similarity	1	1244	1234	+	0	Target "Sequence:TC17060" 1 1243
TC17063_bb	BLASTN	similarity	1	761	757	+	0	Target "Sequence:TC17063" 1 761
TC17064_bb	BLASTN	similarity	1	832	822	+	0	Target "Sequence:TC17064" 1 831
TC17066_bb	BLASTN	similarity	208	1073	858	+	0	Target "Sequence:TC17066" 1 865
TC17073_bb	BLASTN	similarity	29	2754	2689	+	0	Target "Sequence:TC17073" 1 2723
TC17075_bb	BLASTN	similarity	49	969	915	+	0	Target "Sequence:TC17075" 1 921
TC17078_bb	BLASTN	similarity	1	878	870	+	0	Target "Sequence:TC17078" 1 877
TC17083_bb	BLASTN	similarity	73	1354	1280	+	0	Target "Sequence:TC17083" 1 1282
TC17084_bb	BLASTN	similarity	1	771	771	+	0	Target "Sequence:TC17084" 1 771
TC17091_bb	BLASTN	similarity	1	772	760	+	0	Target "Sequence:TC17091" 1 772
TC17093_bb	BLASTN	similarity	1	793	791	+	0	Target "Sequence:TC17093" 1 793
TC17097_bb	BLASTN	similarity	1	1240	1210	+	0	Target "Sequence:TC17097" 1 1238
TC17098_bb	BLASTN	similarity	27	1897	1849	+	0	Target "Sequence:TC17098" 1 1870
TC17099_bb	BLASTN	similarity	131	989	833	+	0	Target "Sequence:TC17099" 1 859
TC17103_bb	BLASTN	similarity	1	937	901	+	0	Target "Sequence:TC17103" 1 936
TC17109_bb	BLASTN	similarity	1	834	830	+	0	Target "Sequence:TC17109" 1 834
TC17119_bb	BLASTN	similarity	1	766	758	+	0	Target "Sequence:TC17119" 1 766
TC17131_bb	BLASTN	similarity	1	864	818	+	0	Target "Sequence:TC17131" 1 860
TC17132_bb	BLASTN	similarity	1	1517	1482	+	0	Target "Sequence:TC17132" 1 1513
TC17133_bb	BLASTN	similarity	1	1249	1221	+	0	Target "Sequence:TC17133" 1 1247
TC17135_bb	BLASTN	similarity	1	893	840	+	0	Target "Sequence:TC17135" 1 890
TC17136_bb	BLASTN	similarity	1	1445	1417	+	0	Target "Sequence:TC17136" 1 1444
TC17142_bb	BLASTN	similarity	1	1954	1946	+	0	Target "Sequence:TC17142" 1 1953
TC17144_bb	BLASTN	similarity	1	1529	1525	+	0	Target "Sequence:TC17144" 1 1529
TC17151_bb	BLASTN	similarity	1	770	754	+	0	Target "Sequence:TC17151" 1 769
TC17155_bb	BLASTN	similarity	1	943	919	+	0	Target "Sequence:TC17155" 1 943
TC17162_bb	BLASTN	similarity	170	1221	1052	+	0	Target "Sequence:TC17162" 1 1052
TC17163_bb	BLASTN	similarity	1	1398	1378	+	0	Target "Sequence:TC17163" 1 1397
TC17164_bb	BLASTN	similarity	1	763	719	+	0	Target "Sequence:TC17164" 1 761
TC17171_bb	BLASTN	similarity	1	776	776	+	0	Target "Sequence:TC17171" 1 776
TC17175_bb	BLASTN	similarity	1	1519	1515	+	0	Target "Sequence:TC17175" 1 1519
TC17176_bb	BLASTN	similarity	11	904	856	+	0	Target "Sequence:TC17176" 1 893
TC17181_bb	BLASTN	similarity	75	1325	1251	+	0	Target "Sequence:TC17181" 2 1252
TC17182_bb	BLASTN	similarity	1	1438	1418	+	0	Target "Sequence:TC17182" 1 1437
TC17184_bb	BLASTN	similarity	1	926	908	+	0	Target "Sequence:TC17184" 1 925
TC17186_bb	BLASTN	similarity	1	946	928	+	0	Target "Sequence:TC17186" 1 945
TC17188_bb	BLASTN	similarity	1	1527	1497	+	0	Target "Sequence:TC17188" 1 1525
TC17191_bb	BLASTN	similarity	124	895	764	+	0	Target "Sequence:TC17191" 4 775
TC17197_bb	BLASTN	similarity	19	1422	1394	+	0	Target "Sequence:TC17197" 1 1403
TC17199_bb	BLASTN	similarity	181	954	766	+	0	Target "Sequence:TC17199" 1 774
TC17203_bb	BLASTN	similarity	1	932	926	+	0	Target "Sequence:TC17203" 1 932
TC17205_bb	BLASTN	similarity	1	1490	1430	+	0	Target "Sequence:TC17205" 1 1487
TC17206_bb	BLASTN	similarity	1	1480	1462	+	0	Target "Sequence:TC17206" 1 1479
TC17210_bb	BLASTN	similarity	134	894	737	+	0	Target "Sequence:TC17210" 2 759
TC17223_bb	BLASTN	similarity	88	1024	911	+	0	Target "Sequence:TC17223" 3 938
TC17225_bb	BLASTN	similarity	1	969	959	+	0	Target "Sequence:TC17225" 1 968
TC17227_bb	BLASTN	similarity	133	934	802	+	0	Target "Sequence:TC17227" 19 820
TC17229_bb	BLASTN	similarity	186	1412	1227	+	0	Target "Sequence:TC17229" 1 1227
TC17237_bb	BLASTN	similarity	1	760	738	+	0	Target "Sequence:TC17237" 1 760
TC17239_bb	BLASTN	similarity	1	1122	1122	+	0	Target "Sequence:TC17239" 1 1122
TC17243_bb	BLASTN	similarity	1	976	968	+	0	Target "Sequence:TC17243" 1 975
TC17246_bb	BLASTN	similarity	1	755	755	+	0	Target "Sequence:TC17246" 1 755
TC17248_bb	BLASTN	similarity	1	991	912	+	0	Target "Sequence:TC17248" 1 988
TC17249_bb	BLASTN	similarity	1	926	911	+	0	Target "Sequence:TC17249" 1 924
TC17257_bb	BLASTN	similarity	1	1061	1049	+	0	Target "Sequence:TC17257" 1 1060
TC17263_bb	BLASTN	similarity	1	1246	1230	+	0	Target "Sequence:TC17263" 1 1244
TC17268_bb	BLASTN	similarity	1	1919	1883	+	0	Target "Sequence:TC17268" 1 1915
TC17269_bb	BLASTN	similarity	104	867	754	+	0	Target "Sequence:TC17269" 1 764
TC17270_bb	BLASTN	similarity	1	757	715	+	0	Target "Sequence:TC17270" 1 755
TC17271_bb	BLASTN	similarity	91	1074	964	+	0	Target "Sequence:TC17271" 1 982
TC17274_bb	BLASTN	similarity	1	755	751	+	0	Target "Sequence:TC17274" 1 755
TC17276_bb	BLASTN	similarity	38	812	759	+	0	Target "Sequence:TC17276" 2 776
TC17279_bb	BLASTN	similarity	1	757	749	+	0	Target "Sequence:TC17279" 1 757
TC17280_bb	BLASTN	similarity	1	1147	1147	+	0	Target "Sequence:TC17280" 1 1147
TC17281_bb	BLASTN	similarity	1	798	786	+	0	Target "Sequence:TC17281" 1 797
TC17283_bb	BLASTN	similarity	27	788	740	+	0	Target "Sequence:TC17283" 1 761
TC17285_bb	BLASTN	similarity	1	1631	1601	+	0	Target "Sequence:TC17285" 1 1630
TC17289_bb	BLASTN	similarity	1	1315	1285	+	0	Target "Sequence:TC17289" 1 1312
TC17297_bb	BLASTN	similarity	1	886	886	+	0	Target "Sequence:TC17297" 1 886
TC17302_bb	BLASTN	similarity	1	1063	1057	+	0	Target "Sequence:TC17302" 1 1063
TC17315_bb	BLASTN	similarity	1	1332	1319	+	0	Target "Sequence:TC17315" 1 1332
TC17318_bb	BLASTN	similarity	1	886	841	+	0	Target "Sequence:TC17318" 1 886
TC17322_bb	BLASTN	similarity	65	1414	1300	+	0	Target "Sequence:TC17322" 4 1351
TC17325_bb	BLASTN	similarity	1	836	802	+	0	Target "Sequence:TC17325" 1 835
TC17327_bb	BLASTN	similarity	167	2527	2361	+	0	Target "Sequence:TC17327" 1 2361
TC17330_bb	BLASTN	similarity	1	1299	1268	+	0	Target "Sequence:TC17330" 1 1297
TC17332_bb	BLASTN	similarity	1	1351	1325	+	0	Target "Sequence:TC17332" 1 1351
TC17335_bb	BLASTN	similarity	221	1405	1185	+	0	Target "Sequence:TC17335" 1 1185
TC17336_bb	BLASTN	similarity	93	1284	1162	+	0	Target "Sequence:TC17336" 2 1191
TC17338_bb	BLASTN	similarity	55	941	837	+	0	Target "Sequence:TC17338" 1 885
TC17340_bb	BLASTN	similarity	1	1446	1384	+	0	Target "Sequence:TC17340" 1 1443
TC17342_bb	BLASTN	similarity	1	892	892	+	0	Target "Sequence:TC17342" 1 892
TC17343_bb	BLASTN	similarity	1	753	749	+	0	Target "Sequence:TC17343" 1 753
TC17348_bb	BLASTN	similarity	1	1344	1338	+	0	Target "Sequence:TC17348" 1 1344
TC17354_bb	BLASTN	similarity	1	1015	975	+	0	Target "Sequence:TC17354" 1 1013
TC17355_bb	BLASTN	similarity	171	1157	961	+	0	Target "Sequence:TC17355" 1 984
TC17358_bb	BLASTN	similarity	1	758	758	+	0	Target "Sequence:TC17358" 1 758
TC17360_bb	BLASTN	similarity	1	761	761	+	0	Target "Sequence:TC17360" 1 761
TC17361_bb	BLASTN	similarity	165	1163	997	+	0	Target "Sequence:TC17361" 1 999
TC17365_bb	BLASTN	similarity	1	988	988	+	0	Target "Sequence:TC17365" 1 988
TC17369_bb	BLASTN	similarity	1	788	776	+	0	Target "Sequence:TC17369" 1 788
TC17370_bb	BLASTN	similarity	99	1003	887	+	0	Target "Sequence:TC17370" 1 904
TC17372_bb	BLASTN	similarity	110	1405	1220	+	0	Target "Sequence:TC17372" 1 1293
TC17373_bb	BLASTN	similarity	27	837	793	+	0	Target "Sequence:TC17373" 1 810
TC17374_bb	BLASTN	similarity	1	1515	1515	+	0	Target "Sequence:TC17374" 1 1515
TC17376_bb	BLASTN	similarity	1	1316	1316	+	0	Target "Sequence:TC17376" 1 1316
TC17381_bb	BLASTN	similarity	27	805	747	+	0	Target "Sequence:TC17381" 1 777
TC17383_bb	BLASTN	similarity	1	928	922	+	0	Target "Sequence:TC17383" 1 928
TC17384_bb	BLASTN	similarity	133	1310	1166	+	0	Target "Sequence:TC17384" 2 1179
TC17386_bb	BLASTN	similarity	1	1504	1490	+	0	Target "Sequence:TC17386" 1 1503
TC17389_bb	BLASTN	similarity	206	960	739	+	0	Target "Sequence:TC17389" 1 753
TC17394_bb	BLASTN	similarity	140	1578	1431	+	0	Target "Sequence:TC17394" 1 1439
TC17396_bb	BLASTN	similarity	5	1635	1601	+	0	Target "Sequence:TC17396" 4 1632
TC17406_bb	BLASTN	similarity	1	1650	1644	+	0	Target "Sequence:TC17406" 1 1650
TC17415_bb	BLASTN	similarity	1	1287	1261	+	0	Target "Sequence:TC17415" 1 1284
TC17417_bb	BLASTN	similarity	133	1647	1473	+	0	Target "Sequence:TC17417" 1 1514
TC17421_bb	BLASTN	similarity	1	3391	3381	+	0	Target "Sequence:TC17421" 1 3390
TC17427_bb	BLASTN	similarity	1	840	840	+	0	Target "Sequence:TC17427" 1 840
TC17428_bb	BLASTN	similarity	1	935	897	+	0	Target "Sequence:TC17428" 1 934
TC17432_bb	BLASTN	similarity	1	976	946	+	0	Target "Sequence:TC17432" 1 973
TC17434_bb	BLASTN	similarity	1	746	744	+	0	Target "Sequence:TC17434" 1 746
TC17436_bb	BLASTN	similarity	116	1787	1672	+	0	Target "Sequence:TC17436" 1 1672
TC17437_bb	BLASTN	similarity	1	753	728	+	0	Target "Sequence:TC17437" 1 750
TC17439_bb	BLASTN	similarity	1	908	894	+	0	Target "Sequence:TC17439" 1 907
TC17445_bb	BLASTN	similarity	87	966	880	+	0	Target "Sequence:TC17445" 2 881
TC17447_bb	BLASTN	similarity	197	1154	952	+	0	Target "Sequence:TC17447" 1 958
TC17449_bb	BLASTN	similarity	1	2632	2610	+	0	Target "Sequence:TC17449" 1 2630
TC17456_bb	BLASTN	similarity	1	1553	1553	+	0	Target "Sequence:TC17456" 1 1553
TC17457_bb	BLASTN	similarity	1	764	738	+	0	Target "Sequence:TC17457" 1 762
TC17463_bb	BLASTN	similarity	93	845	745	+	0	Target "Sequence:TC17463" 1 753
TC17464_bb	BLASTN	similarity	130	879	750	+	0	Target "Sequence:TC17464" 1 750
TC17467_bb	BLASTN	similarity	1	2193	2171	+	0	Target "Sequence:TC17467" 1 2191
TC17470_bb	BLASTN	similarity	94	1658	1502	+	0	Target "Sequence:TC17470" 1 1556
TC17476_bb	BLASTN	similarity	68	993	926	+	0	Target "Sequence:TC17476" 1 926
TC17479_bb	BLASTN	similarity	45	1257	1205	+	0	Target "Sequence:TC17479" 1 1213
TC17486_bb	BLASTN	similarity	1	857	847	+	0	Target "Sequence:TC17486" 1 856
TC17487_bb	BLASTN	similarity	120	1099	956	+	0	Target "Sequence:TC17487" 1 979
TC17491_bb	BLASTN	similarity	1	908	890	+	0	Target "Sequence:TC17491" 1 908
TC17492_bb	BLASTN	similarity	1	798	786	+	0	Target "Sequence:TC17492" 1 797
TC17494_bb	BLASTN	similarity	1	751	733	+	0	Target "Sequence:TC17494" 1 750
TC17497_bb	BLASTN	similarity	173	1052	845	+	0	Target "Sequence:TC17497" 1 877
TC17499_bb	BLASTN	similarity	1	943	911	+	0	Target "Sequence:TC17499" 1 942
TC17500_bb	BLASTN	similarity	174	1279	1102	+	0	Target "Sequence:TC17500" 1 1106
TC17501_bb	BLASTN	similarity	1	848	840	+	0	Target "Sequence:TC17501" 1 847
TC17504_bb	BLASTN	similarity	1	1696	1643	+	0	Target "Sequence:TC17504" 1 1692
TC17509_bb	BLASTN	similarity	119	1293	1143	+	0	Target "Sequence:TC17509" 1 1174
TC17514_bb	BLASTN	similarity	1	747	727	+	0	Target "Sequence:TC17514" 1 746
TC17516_bb	BLASTN	similarity	1	745	743	+	0	Target "Sequence:TC17516" 1 745
TC17517_bb	BLASTN	similarity	1	749	749	+	0	Target "Sequence:TC17517" 1 749
TC17521_bb	BLASTN	similarity	151	1424	1266	+	0	Target "Sequence:TC17521" 1 1274
TC17524_bb	BLASTN	similarity	1	1220	1191	+	0	Target "Sequence:TC17524" 1 1217
TC17527_bb	BLASTN	similarity	55	2220	2148	+	0	Target "Sequence:TC17527" 1 2166
TC17528_bb	BLASTN	similarity	1	1553	1523	+	0	Target "Sequence:TC17528" 1 1552
TC17529_bb	BLASTN	similarity	1	915	905	+	0	Target "Sequence:TC17529" 1 915
TC17531_bb	BLASTN	similarity	1	1916	1894	+	0	Target "Sequence:TC17531" 1 1914
TC17539_bb	BLASTN	similarity	1	830	806	+	0	Target "Sequence:TC17539" 1 829
TC17540_bb	BLASTN	similarity	1	813	795	+	0	Target "Sequence:TC17540" 1 812
TC17541_bb	BLASTN	similarity	1	2465	2365	+	0	Target "Sequence:TC17541" 1 2461
TC17543_bb	BLASTN	similarity	172	922	731	+	0	Target "Sequence:TC17543" 1 749
TC17544_bb	BLASTN	similarity	73	1077	987	+	0	Target "Sequence:TC17544" 1 1003
TC17545_bb	BLASTN	similarity	1	802	776	+	0	Target "Sequence:TC17545" 1 801
TC17549_bb	BLASTN	similarity	166	929	756	+	0	Target "Sequence:TC17549" 1 764
TC17555_bb	BLASTN	similarity	1	770	760	+	0	Target "Sequence:TC17555" 1 769
TC17557_bb	BLASTN	similarity	67	973	865	+	0	Target "Sequence:TC17557" 1 903
TC17561_bb	BLASTN	similarity	1	770	742	+	0	Target "Sequence:TC17561" 1 770
TC17570_bb	BLASTN	similarity	44	807	740	+	0	Target "Sequence:TC17570" 1 764
TC17571_bb	BLASTN	similarity	28	1635	1594	+	0	Target "Sequence:TC17571" 1 1607
TC17572_bb	BLASTN	similarity	1	830	822	+	0	Target "Sequence:TC17572" 1 829
TC17576_bb	BLASTN	similarity	1	1311	1299	+	0	Target "Sequence:TC17576" 1 1310
TC17583_bb	BLASTN	similarity	123	1452	1285	+	0	Target "Sequence:TC17583" 1 1324
TC17584_bb	BLASTN	similarity	1	1544	1540	+	0	Target "Sequence:TC17584" 1 1544
TC17585_bb	BLASTN	similarity	1	1734	1734	+	0	Target "Sequence:TC17585" 1 1734
TC17587_bb	BLASTN	similarity	1	748	703	+	0	Target "Sequence:TC17587" 1 745
TC17589_bb	BLASTN	similarity	7	1227	1219	+	0	Target "Sequence:TC17589" 1 1221
TC17591_bb	BLASTN	similarity	1	824	778	+	0	Target "Sequence:TC17591" 1 822
TC17593_bb	BLASTN	similarity	1	749	715	+	0	Target "Sequence:TC17593" 1 747
TC17600_bb	BLASTN	similarity	81	1852	1770	+	0	Target "Sequence:TC17600" 1 1772
TC17601_bb	BLASTN	similarity	1	918	916	+	0	Target "Sequence:TC17601" 1 918
TC17603_bb	BLASTN	similarity	1	2284	2216	+	0	Target "Sequence:TC17603" 1 2278
TC17606_bb	BLASTN	similarity	1	1947	1941	+	0	Target "Sequence:TC17606" 1 1947
TC17608_bb	BLASTN	similarity	81	1108	1004	+	0	Target "Sequence:TC17608" 2 1026
TC17610_bb	BLASTN	similarity	1	1416	1412	+	0	Target "Sequence:TC17610" 1 1416
TC17616_bb	BLASTN	similarity	8	747	738	+	0	Target "Sequence:TC17616" 1 740
TC17619_bb	BLASTN	similarity	113	858	730	+	0	Target "Sequence:TC17619" 2 745
TC17628_bb	BLASTN	similarity	1	753	698	+	0	Target "Sequence:TC17628" 1 752
TC17629_bb	BLASTN	similarity	124	896	763	+	0	Target "Sequence:TC17629" 1 773
TC17630_bb	BLASTN	similarity	1	760	752	+	0	Target "Sequence:TC17630" 1 759
TC17633_bb	BLASTN	similarity	1	908	894	+	0	Target "Sequence:TC17633" 1 907
TC17635_bb	BLASTN	similarity	1	1058	1013	+	0	Target "Sequence:TC17635" 1 1053
TC17636_bb	BLASTN	similarity	1	2382	2300	+	0	Target "Sequence:TC17636" 1 2380
TC17638_bb	BLASTN	similarity	1	1832	1826	+	0	Target "Sequence:TC17638" 1 1832
TC17639_bb	BLASTN	similarity	1	759	733	+	0	Target "Sequence:TC17639" 1 758
TC17646_bb	BLASTN	similarity	1	781	767	+	0	Target "Sequence:TC17646" 1 781
TC17650_bb	BLASTN	similarity	1	839	837	+	0	Target "Sequence:TC17650" 1 839
TC17651_bb	BLASTN	similarity	1	784	754	+	0	Target "Sequence:TC17651" 1 784
TC17653_bb	BLASTN	similarity	1	778	746	+	0	Target "Sequence:TC17653" 1 778
TC17661_bb	BLASTN	similarity	1	1509	1493	+	0	Target "Sequence:TC17661" 1 1508
TC17663_bb	BLASTN	similarity	1	818	802	+	0	Target "Sequence:TC17663" 1 816
TC17666_bb	BLASTN	similarity	1	771	771	+	0	Target "Sequence:TC17666" 1 771
TC17669_bb	BLASTN	similarity	1	1034	1034	+	0	Target "Sequence:TC17669" 1 1034
TC17672_bb	BLASTN	similarity	1	1343	1325	+	0	Target "Sequence:TC17672" 1 1342
TC17676_bb	BLASTN	similarity	78	1299	1220	+	0	Target "Sequence:TC17676" 1 1222
TC17679_bb	BLASTN	similarity	1	960	950	+	0	Target "Sequence:TC17679" 1 959
TC17681_bb	BLASTN	similarity	176	1245	1056	+	0	Target "Sequence:TC17681" 1 1070
TC17682_bb	BLASTN	similarity	168	2366	2199	+	0	Target "Sequence:TC17682" 1 2199
TC17685_bb	BLASTN	similarity	166	916	741	+	0	Target "Sequence:TC17685" 1 751
TC17689_bb	BLASTN	similarity	1	2299	2289	+	0	Target "Sequence:TC17689" 1 2298
TC17690_bb	BLASTN	similarity	1	784	782	+	0	Target "Sequence:TC17690" 1 784
TC17696_bb	BLASTN	similarity	1	850	840	+	0	Target "Sequence:TC17696" 1 850
TC17697_bb	BLASTN	similarity	1	1942	1920	+	0	Target "Sequence:TC17697" 1 1941
TC17699_bb	BLASTN	similarity	1	891	889	+	0	Target "Sequence:TC17699" 1 891
TC17706_bb	BLASTN	similarity	1	962	954	+	0	Target "Sequence:TC17706" 1 961
TC17707_bb	BLASTN	similarity	1	1430	1404	+	0	Target "Sequence:TC17707" 1 1429
TC17714_bb	BLASTN	similarity	1	833	829	+	0	Target "Sequence:TC17714" 1 833
TC17717_bb	BLASTN	similarity	175	1462	1276	+	0	Target "Sequence:TC17717" 1 1288
TC17722_bb	BLASTN	similarity	1	736	734	+	0	Target "Sequence:TC17722" 1 736
TC17729_bb	BLASTN	similarity	1	868	854	+	0	Target "Sequence:TC17729" 1 867
TC17734_bb	BLASTN	similarity	1	1006	946	+	0	Target "Sequence:TC17734" 1 1003
TC17740_bb	BLASTN	similarity	1	890	878	+	0	Target "Sequence:TC17740" 1 890
TC17741_bb	BLASTN	similarity	1	1917	1891	+	0	Target "Sequence:TC17741" 1 1916
TC17742_bb	BLASTN	similarity	1	786	782	+	0	Target "Sequence:TC17742" 1 786
TC17744_bb	BLASTN	similarity	1	765	743	+	0	Target "Sequence:TC17744" 1 763
TC17751_bb	BLASTN	similarity	1	822	810	+	0	Target "Sequence:TC17751" 1 822
TC17752_bb	BLASTN	similarity	1	1714	1698	+	0	Target "Sequence:TC17752" 1 1713
TC17753_bb	BLASTN	similarity	1	1536	1464	+	0	Target "Sequence:TC17753" 1 1531
TC17754_bb	BLASTN	similarity	201	1288	1080	+	0	Target "Sequence:TC17754" 1 1088
TC17756_bb	BLASTN	similarity	1	800	798	+	0	Target "Sequence:TC17756" 1 800
TC17758_bb	BLASTN	similarity	1	819	760	+	0	Target "Sequence:TC17758" 1 814
TC17760_bb	BLASTN	similarity	207	951	745	+	0	Target "Sequence:TC17760" 1 745
TC17765_bb	BLASTN	similarity	27	793	736	+	0	Target "Sequence:TC17765" 1 763
TC17770_bb	BLASTN	similarity	152	1034	877	+	0	Target "Sequence:TC17770" 1 883
TC17771_bb	BLASTN	similarity	1	780	766	+	0	Target "Sequence:TC17771" 1 780
TC17775_bb	BLASTN	similarity	1	1213	1141	+	0	Target "Sequence:TC17775" 1 1211
TC17776_bb	BLASTN	similarity	1	847	847	+	0	Target "Sequence:TC17776" 1 847
TC17779_bb	BLASTN	similarity	1	829	821	+	0	Target "Sequence:TC17779" 1 828
TC17780_bb	BLASTN	similarity	1	1001	977	+	0	Target "Sequence:TC17780" 1 1001
TC17786_bb	BLASTN	similarity	1	1159	1123	+	0	Target "Sequence:TC17786" 1 1157
TC17787_bb	BLASTN	similarity	1	1429	1429	+	0	Target "Sequence:TC17787" 1 1429
TC17791_bb	BLASTN	similarity	143	945	793	+	0	Target "Sequence:TC17791" 1 802
TC17801_bb	BLASTN	similarity	1	2003	2003	+	0	Target "Sequence:TC17801" 1 2003
TC17802_bb	BLASTN	similarity	1	830	782	+	0	Target "Sequence:TC17802" 1 827
TC17804_bb	BLASTN	similarity	1	1055	985	+	0	Target "Sequence:TC17804" 1 1050
TC17806_bb	BLASTN	similarity	1	1633	1611	+	0	Target "Sequence:TC17806" 1 1631
TC17807_bb	BLASTN	similarity	1	870	848	+	0	Target "Sequence:TC17807" 1 869
TC17810_bb	BLASTN	similarity	8	840	775	+	0	Target "Sequence:TC17810" 5 835
TC17812_bb	BLASTN	similarity	1	908	889	+	0	Target "Sequence:TC17812" 1 906
TC17813_bb	BLASTN	similarity	1	1295	1295	+	0	Target "Sequence:TC17813" 1 1295
TC17814_bb	BLASTN	similarity	1	1319	1299	+	0	Target "Sequence:TC17814" 1 1317
TC17819_bb	BLASTN	similarity	145	1056	912	+	0	Target "Sequence:TC17819" 1 912
TC17824_bb	BLASTN	similarity	127	858	732	+	0	Target "Sequence:TC17824" 1 732
TC17825_bb	BLASTN	similarity	43	776	732	+	0	Target "Sequence:TC17825" 1 734
TC17834_bb	BLASTN	similarity	1	774	758	+	0	Target "Sequence:TC17834" 1 772
TC17835_bb	BLASTN	similarity	1	889	877	+	0	Target "Sequence:TC17835" 1 889
TC17839_bb	BLASTN	similarity	1	819	764	+	0	Target "Sequence:TC17839" 1 813
TC17840_bb	BLASTN	similarity	1	1122	1100	+	0	Target "Sequence:TC17840" 1 1122
TC17845_bb	BLASTN	similarity	1	1559	1513	+	0	Target "Sequence:TC17845" 1 1556
TC17847_bb	BLASTN	similarity	1	1104	1064	+	0	Target "Sequence:TC17847" 1 1103
TC17855_bb	BLASTN	similarity	1	2391	2375	+	0	Target "Sequence:TC17855" 1 2391
TC17858_bb	BLASTN	similarity	1	735	731	+	0	Target "Sequence:TC17858" 1 735
TC17859_bb	BLASTN	similarity	1	1273	1249	+	0	Target "Sequence:TC17859" 1 1271
TC17860_bb	BLASTN	similarity	1	1408	1400	+	0	Target "Sequence:TC17860" 1 1407
TC17875_bb	BLASTN	similarity	100	1106	1007	+	0	Target "Sequence:TC17875" 2 1008
TC17878_bb	BLASTN	similarity	114	1394	1279	+	0	Target "Sequence:TC17878" 1 1281
TC17879_bb	BLASTN	similarity	1	1382	1380	+	0	Target "Sequence:TC17879" 1 1382
TC17880_bb	BLASTN	similarity	1	2975	2928	+	0	Target "Sequence:TC17880" 1 2972
TC17881_bb	BLASTN	similarity	1	1369	1361	+	0	Target "Sequence:TC17881" 1 1368
TC17882_bb	BLASTN	similarity	1	1733	1697	+	0	Target "Sequence:TC17882" 1 1732
TC17886_bb	BLASTN	similarity	120	849	704	+	0	Target "Sequence:TC17886" 1 729
TC17887_bb	BLASTN	similarity	197	1041	845	+	0	Target "Sequence:TC17887" 1 845
TC17890_bb	BLASTN	similarity	169	1349	1149	+	0	Target "Sequence:TC17890" 2 1179
TC17891_bb	BLASTN	similarity	1	793	733	+	0	Target "Sequence:TC17891" 1 789
TC17892_bb	BLASTN	similarity	1	754	746	+	0	Target "Sequence:TC17892" 1 754
TC17896_bb	BLASTN	similarity	1	809	805	+	0	Target "Sequence:TC17896" 1 809
TC17899_bb	BLASTN	similarity	1	781	781	+	0	Target "Sequence:TC17899" 1 781
TC17900_bb	BLASTN	similarity	1	1566	1538	+	0	Target "Sequence:TC17900" 1 1565
TC17902_bb	BLASTN	similarity	1	875	831	+	0	Target "Sequence:TC17902" 1 874
TC17906_bb	BLASTN	similarity	1	1453	1439	+	0	Target "Sequence:TC17906" 1 1452
TC17909_bb	BLASTN	similarity	1	750	724	+	0	Target "Sequence:TC17909" 1 749
TC17911_bb	BLASTN	similarity	1	1059	1055	+	0	Target "Sequence:TC17911" 1 1059
TC17912_bb	BLASTN	similarity	1	1804	1788	+	0	Target "Sequence:TC17912" 1 1803
TC17922_bb	BLASTN	similarity	1	1504	1461	+	0	Target "Sequence:TC17922" 1 1500
TC17925_bb	BLASTN	similarity	104	889	786	+	0	Target "Sequence:TC17925" 1 786
TC17926_bb	BLASTN	similarity	1	941	933	+	0	Target "Sequence:TC17926" 1 940
TC17933_bb	BLASTN	similarity	1	1599	1599	+	0	Target "Sequence:TC17933" 1 1599
TC17945_bb	BLASTN	similarity	1	807	799	+	0	Target "Sequence:TC17945" 1 806
TC17947_bb	BLASTN	similarity	1	1681	1613	+	0	Target "Sequence:TC17947" 1 1679
TC17952_bb	BLASTN	similarity	1	765	763	+	0	Target "Sequence:TC17952" 1 765
TC17953_bb	BLASTN	similarity	1	1760	1727	+	0	Target "Sequence:TC17953" 1 1757
TC17957_bb	BLASTN	similarity	146	1107	962	+	0	Target "Sequence:TC17957" 1 962
TC17960_bb	BLASTN	similarity	202	933	700	+	0	Target "Sequence:TC17960" 1 731
TC17962_bb	BLASTN	similarity	67	850	774	+	0	Target "Sequence:TC17962" 1 784
TC17964_bb	BLASTN	similarity	1	728	718	+	0	Target "Sequence:TC17964" 1 728
TC17965_bb	BLASTN	similarity	1	896	896	+	0	Target "Sequence:TC17965" 1 896
TC17970_bb	BLASTN	similarity	105	1283	1179	+	0	Target "Sequence:TC17970" 1 1179
TC17971_bb	BLASTN	similarity	1	1048	1028	+	0	Target "Sequence:TC17971" 1 1046
TC17972_bb	BLASTN	similarity	1	759	711	+	0	Target "Sequence:TC17972" 1 757
TC17974_bb	BLASTN	similarity	1	730	730	+	0	Target "Sequence:TC17974" 1 730
TC17976_bb	BLASTN	similarity	1	779	771	+	0	Target "Sequence:TC17976" 1 779
TC17978_bb	BLASTN	similarity	1	2143	2131	+	0	Target "Sequence:TC17978" 1 2143
TC17982_bb	BLASTN	similarity	173	986	814	+	0	Target "Sequence:TC17982" 4 817
TC17983_bb	BLASTN	similarity	1	918	912	+	0	Target "Sequence:TC17983" 1 918
TC17988_bb	BLASTN	similarity	1	934	932	+	0	Target "Sequence:TC17988" 1 934
TC17990_bb	BLASTN	similarity	26	753	728	+	0	Target "Sequence:TC17990" 1 728
TC17993_bb	BLASTN	similarity	1	1456	1448	+	0	Target "Sequence:TC17993" 1 1455
TC17995_bb	BLASTN	similarity	1	846	810	+	0	Target "Sequence:TC17995" 1 845
TC18003_bb	BLASTN	similarity	1	861	839	+	0	Target "Sequence:TC18003" 1 860
TC18009_bb	BLASTN	similarity	112	959	832	+	0	Target "Sequence:TC18009" 4 849
TC18010_bb	BLASTN	similarity	1	1365	1337	+	0	Target "Sequence:TC18010" 1 1362
TC18014_bb	BLASTN	similarity	1	824	824	+	0	Target "Sequence:TC18014" 1 824
TC18015_bb	BLASTN	similarity	1	735	704	+	0	Target "Sequence:TC18015" 1 731
TC18019_bb	BLASTN	similarity	1	733	718	+	0	Target "Sequence:TC18019" 1 731
TC18024_bb	BLASTN	similarity	1	1816	1786	+	0	Target "Sequence:TC18024" 1 1814
TC18025_bb	BLASTN	similarity	1	1470	1470	+	0	Target "Sequence:TC18025" 1 1470
TC18029_bb	BLASTN	similarity	1	1384	1311	+	0	Target "Sequence:TC18029" 1 1376
TC18031_bb	BLASTN	similarity	1	760	760	+	0	Target "Sequence:TC18031" 1 760
TC18035_bb	BLASTN	similarity	1	726	726	+	0	Target "Sequence:TC18035" 1 726
TC18050_bb	BLASTN	similarity	1	726	696	+	0	Target "Sequence:TC18050" 1 725
TC18058_bb	BLASTN	similarity	1	1914	1886	+	0	Target "Sequence:TC18058" 1 1914
TC18060_bb	BLASTN	similarity	1	1256	1232	+	0	Target "Sequence:TC18060" 1 1254
TC18065_bb	BLASTN	similarity	1	1503	1485	+	0	Target "Sequence:TC18065" 1 1502
TC18072_bb	BLASTN	similarity	153	874	722	+	0	Target "Sequence:TC18072" 1 722
TC18073_bb	BLASTN	similarity	51	772	722	+	0	Target "Sequence:TC18073" 1 722
TC18077_bb	BLASTN	similarity	7	1153	1135	+	0	Target "Sequence:TC18077" 1 1147
TC18080_bb	BLASTN	similarity	141	992	844	+	0	Target "Sequence:TC18080" 5 856
TC18083_bb	BLASTN	similarity	1	823	797	+	0	Target "Sequence:TC18083" 1 819
TC18084_bb	BLASTN	similarity	1	1093	1073	+	0	Target "Sequence:TC18084" 1 1091
TC18086_bb	BLASTN	similarity	185	954	762	+	0	Target "Sequence:TC18086" 1 770
TC18092_bb	BLASTN	similarity	1	1051	1026	+	0	Target "Sequence:TC18092" 1 1049
TC18093_bb	BLASTN	similarity	1	743	733	+	0	Target "Sequence:TC18093" 1 742
TC18095_bb	BLASTN	similarity	175	1611	1437	+	0	Target "Sequence:TC18095" 3 1439
TC18097_bb	BLASTN	similarity	1	2123	2104	+	0	Target "Sequence:TC18097" 1 2120
TC18098_bb	BLASTN	similarity	1	973	926	+	0	Target "Sequence:TC18098" 1 970
TC18101_bb	BLASTN	similarity	134	1020	883	+	0	Target "Sequence:TC18101" 1 887
TC18106_bb	BLASTN	similarity	194	979	778	+	0	Target "Sequence:TC18106" 1 785
TC18110_bb	BLASTN	similarity	1	1594	1578	+	0	Target "Sequence:TC18110" 1 1593
TC18115_bb	BLASTN	similarity	1	2217	2203	+	0	Target "Sequence:TC18115" 1 2217
TC18116_bb	BLASTN	similarity	1	994	986	+	0	Target "Sequence:TC18116" 1 993
TC18118_bb	BLASTN	similarity	1	774	772	+	0	Target "Sequence:TC18118" 1 774
TC18119_bb	BLASTN	similarity	1	1865	1818	+	0	Target "Sequence:TC18119" 1 1861
TC18121_bb	BLASTN	similarity	37	1598	1560	+	0	Target "Sequence:TC18121" 1 1562
TC18127_bb	BLASTN	similarity	177	1074	890	+	0	Target "Sequence:TC18127" 1 897
TC18128_bb	BLASTN	similarity	1	806	790	+	0	Target "Sequence:TC18128" 1 805
TC18133_bb	BLASTN	similarity	1	1772	1716	+	0	Target "Sequence:TC18133" 1 1767
TC18134_bb	BLASTN	similarity	1	760	760	+	0	Target "Sequence:TC18134" 1 760
TC18136_bb	BLASTN	similarity	1	1503	1447	+	0	Target "Sequence:TC18136" 1 1500
TC18138_bb	BLASTN	similarity	81	1123	1043	+	0	Target "Sequence:TC18138" 1 1043
TC18140_bb	BLASTN	similarity	147	1169	1017	+	0	Target "Sequence:TC18140" 1 1023
TC18147_bb	BLASTN	similarity	1	720	718	+	0	Target "Sequence:TC18147" 1 720
TC18151_bb	BLASTN	similarity	1	958	940	+	0	Target "Sequence:TC18151" 1 956
TC18156_bb	BLASTN	similarity	1	1666	1622	+	0	Target "Sequence:TC18156" 1 1664
TC18161_bb	BLASTN	similarity	1	937	935	+	0	Target "Sequence:TC18161" 1 937
TC18162_bb	BLASTN	similarity	1	733	705	+	0	Target "Sequence:TC18162" 1 731
TC18163_bb	BLASTN	similarity	147	1469	1243	+	0	Target "Sequence:TC18163" 1 1316
TC18164_bb	BLASTN	similarity	1	801	801	+	0	Target "Sequence:TC18164" 1 801
TC18169_bb	BLASTN	similarity	1	844	794	+	0	Target "Sequence:TC18169" 1 841
TC18171_bb	BLASTN	similarity	59	1260	1196	+	0	Target "Sequence:TC18171" 1 1202
TC18178_bb	BLASTN	similarity	1	1433	1413	+	0	Target "Sequence:TC18178" 1 1431
TC18181_bb	BLASTN	similarity	1	730	697	+	0	Target "Sequence:TC18181" 1 726
TC18186_bb	BLASTN	similarity	1	1284	1264	+	0	Target "Sequence:TC18186" 1 1284
TC18191_bb	BLASTN	similarity	42	779	730	+	0	Target "Sequence:TC18191" 1 737
TC18193_bb	BLASTN	similarity	1	720	720	+	0	Target "Sequence:TC18193" 1 720
TC18198_bb	BLASTN	similarity	1	1363	1337	+	0	Target "Sequence:TC18198" 1 1360
TC18204_bb	BLASTN	similarity	1	1266	1260	+	0	Target "Sequence:TC18204" 1 1266
TC18210_bb	BLASTN	similarity	212	1608	1363	+	0	Target "Sequence:TC18210" 1 1396
TC18213_bb	BLASTN	similarity	1	977	977	+	0	Target "Sequence:TC18213" 1 977
TC18215_bb	BLASTN	similarity	1	726	694	+	0	Target "Sequence:TC18215" 1 724
TC18216_bb	BLASTN	similarity	1	1129	1107	+	0	Target "Sequence:TC18216" 1 1128
TC18217_bb	BLASTN	similarity	1	1607	1591	+	0	Target "Sequence:TC18217" 1 1607
TC18220_bb	BLASTN	similarity	1	765	757	+	0	Target "Sequence:TC18220" 1 764
TC18234_bb	BLASTN	similarity	1	804	804	+	0	Target "Sequence:TC18234" 1 804
TC18235_bb	BLASTN	similarity	1	1360	1340	+	0	Target "Sequence:TC18235" 1 1359
TC18236_bb	BLASTN	similarity	1	2140	2124	+	0	Target "Sequence:TC18236" 1 2138
TC18243_bb	BLASTN	similarity	1	1233	1201	+	0	Target "Sequence:TC18243" 1 1232
TC18244_bb	BLASTN	similarity	64	1682	1587	+	0	Target "Sequence:TC18244" 1 1618
[truncated: 1,914 more rows]
